# Supplementary material for: Aspergillus spp. Isolated from Lungs of Poultry (Gallus gallus) at the Mycology Laboratory, School of Veterinary Medicine, Universidad Nacional, Heredia, Costa Rica between 2008 and 2021 and Associated Factors
Source: J Fungi (Basel). 2022 Dec 30;9(1):58. doi: 10.3390/jof9010058 (PMC9863504; doi:10.3390/jof9010058)
Supplement: Supplementary file 1 [file jof-09-00058-s001.zip]

Archive with 1 entries (1 files):
- jof-2126404-supplementary.xlsx
