# Supplementary material for: Aspergillus spp. Isolated from Lungs of Poultry (Gallus gallus) at the Mycology Laboratory, School of Veterinary Medicine, Universidad Nacional, Heredia, Costa Rica between 2008 and 2021 and Associated Factors
Source: J Fungi (Basel). 2022 Dec 30;9(1):58. doi: 10.3390/jof9010058 (PMC9863504; doi:10.3390/jof9010058)
Supplement: Supplementary file 1 [file jof-09-00058-s001.zip › jof-2126404-supplementary.xlsx]

## Sheet: Hoja1
Table S1. Database of the isolated fungi from lungs of poultry (Gallus gallus) at the Mycology Laboratory, School of Veterinary Medicine,
Universidad Nacional, Heredia, Costa Rica between 2008-2021
#	Lab ID	Year	Month	Production Purpose	Province	County	Airport	Breed	Age (in days)	Sex	Aspergillus section Fumigati	CFU	Aspergillus section Flavi	CFU	Aspergillus section Nigri	CFU	Aspergillus section Candidi	CFU	Aspergillus section Terrei	CFU	Aspergillus spp.	CFU	Aspergillus section Circumdati	CFU	Non sporulating hyaline fungus	CFU	Paecilomyces variotti	CFU	Negative
1	VS-019-21	2021	1	Broiler	Alajuela	San Ramón	-	Cobb	6	-	1	1	0	0	0	0	0	0	0	0	0	0	0	0	0	0	0	0	0
2	VS-020-21	2021	1	Reproduction	-	-	1	Isa Brown	1	Females	0	0	0	0	0	0	0	0	0	0	0	0	0	0	0	0	0	0	1
3	VS-021-21	2021	1	Reproduction	-	-	1	Cobb	1	Females	1	2	0	0	0	0	0	0	0	0	0	0	0	0	0	0	0	0	0
4	VS-022-21	2021	1	Reproduction	-	-	1	Cobb	1	Males	1	1	1	1	0	0	0	0	0	0	0	0	0	0	0	0	0	0	0
5	VS-025-21	2021	1	Incubator	Heredia	Barva	-	Isa Brown	1	Females	0	0	0	0	0	0	0	0	0	0	0	0	0	0	0	0	0	0	1
6	VS-036-21	2021	1	Incubator	Heredia	Barva	-	Cobb	1	-	0	0	0	0	0	0	0	0	0	0	0	0	0	0	0	0	0	0	1
7	VS-048-21	2021	1	Incubator	Heredia	Barva	-	Cobb	2	-	0	0	0	0	0	0	0	0	0	0	0	0	0	0	0	0	0	0	1
8	VS-049-21	2021	1	Reproduction	-	-	1	Cobb	1	Males	0	0	0	0	0	0	0	0	0	0	0	0	0	0	0	0	0	0	1
9	VS-050-21	2021	1	Reproduction	-	-	1	Cobb	1	Females	0	0	0	0	0	0	0	0	0	0	0	0	0	0	0	0	0	0	1
10	VS-059-21	2021	2	Incubator	Heredia	Barva	-	Cobb	1	-	0	0	0	0	0	0	0	0	0	0	0	0	0	0	0	0	0	0	1
11	VS-064-21	2021	2	Layer	Alajuela	Alajuela	-	Lohman	19	Females	0	0	0	0	0	0	0	0	0	0	0	0	0	0	0	0	0	0	1
12	VS-070-21	2021	2	Incubator	Heredia	Barva	-	Isa Brown	1	Females	0	0	0	0	0	0	0	0	0	0	0	0	0	0	0	0	0	0	1
13	VS-079-21	2021	2	Incubator	Heredia	Barva	-	Cobb	1	-	0	0	0	0	0	0	0	0	0	0	0	0	0	0	0	0	0	0	1
14	VS-086-21	2021	2	Incubator	Heredia	Barva	-	Isa Brown	1	Females	0	0	0	0	0	0	0	0	0	0	0	0	0	0	0	0	0	0	1
15	VS-105-21	2021	2	Incubator	Heredia	Barva	-	Dekalb White	1	Females	0	0	0	0	0	0	0	0	0	0	0	0	0	0	0	0	0	0	1
16	VS-106-21	2021	2	Incubator	Heredia	Barva	-	Dekalb White	1	Males	0	0	0	0	0	0	0	0	0	0	0	0	0	0	0	0	0	0	1
17	VS-107-21	2021	2	Incubator	Heredia	Barva	-	Isa Brown	1	Females	1	1	0	0	0	0	0	0	0	0	0	0	0	0	0	0	0	0	0
18	VS-108-21	2021	2	Incubator	Heredia	Barva	-	Isa Brown	1	Males	0	0	0	0	0	0	0	0	0	0	0	0	0	0	0	0	0	0	1
19	VS-115-21	2021	3	Incubator	Alajuela	San Mateo	-	Cobb	1	-	0	0	0	0	0	0	0	0	0	0	0	0	0	0	0	0	0	0	1
20	VS-117-21	2021	3	Incubator	Heredia	Barva	-	-	1	-	0	0	0	0	0	0	0	0	0	0	0	0	0	0	0	0	0	0	1
21	VS-127-21	2021	3	Incubator	Heredia	Barva	-	-	1	Females	0	0	0	0	0	0	0	0	0	0	0	0	0	0	0	0	0	0	1
22	VS-142-21	2021	4	Incubator	Heredia	Barva	-	Cobb	1	-	1	1	0	0	0	0	0	0	0	0	0	0	0	0	0	0	0	0	0
23	VS-144-21	2021	4	Incubator	Heredia	Barva	-	Isa Brown	1	Females	0	0	0	0	0	0	0	0	0	0	0	0	0	0	0	0	0	0	1
24	VS-147-21	2021	4	Incubator	Heredia	Barva	-	Dekalb White	1	Females	0	0	0	0	0	0	0	0	0	0	0	0	0	0	0	0	0	0	1
25	VS-152-21	2021	4	Incubator	Heredia	Barva	-	Redbro	1	-	1	1	0	0	0	0	0	0	0	0	0	0	0	0	0	0	0	0	0
26	VS-166-21	2021	5	Incubator	Heredia	Barva	-	Cobb	2	-	0	0	0	0	0	0	0	0	0	0	0	0	0	0	0	0	0	0	1
27	VS-169-21	2021	5	Reproduction	-	-	1	Cobb	1	Females	0	0	0	0	0	0	0	0	0	0	0	0	0	0	0	0	0	0	1
28	VS-170-21	2021	5	Reproduction	-	-	1	Cobb	1	Males	0	0	0	0	0	0	0	0	0	0	0	0	0	0	0	0	0	0	1
29	VS-171-21	2021	5	Incubator	Alajuela	San Mateo	-	Isa Brown	1	Females	0	0	0	0	0	0	0	0	0	0	0	0	0	0	0	0	0	0	1
30	VS-183-21	2021	5	Incubator	Alajuela	Palmares	-	Ross	1	-	0	0	0	0	0	0	0	0	0	0	0	0	0	0	0	0	0	0	1
31	VS-184a-21	2021	5	Incubator	Alajuela	Palmares	-	Cobb	1	-	0	0	0	0	0	0	0	0	0	0	0	0	0	0	0	0	0	0	1
32	VS-184b-21	2021	5	Incubator	Alajuela	Palmares	-	Cobb	1	-	0	0	0	0	0	0	0	0	0	0	0	0	0	0	0	0	0	0	1
33	VS-184c-21	2021	5	Incubator	Alajuela	Palmares	-	Cobb	1	-	0	0	0	0	0	0	0	0	0	0	0	0	0	0	0	0	0	0	1
34	VS-185-21	2021	5	Incubator	Alajuela	Palmares	-	Cobb	1	-	0	0	0	0	0	0	0	0	0	0	0	0	0	0	0	0	0	0	1
35	VS-190-21	2021	5	Incubator	Heredia	Barva	-	Cobb	1	-	1	1	0	0	0	0	0	0	0	0	0	0	0	0	0	0	0	0	0
36	VS-191-21	2021	5	Incubator	Heredia	Barva	-	Dekalb White	1	Females	1	1	0	0	0	0	0	0	0	0	0	0	0	0	0	0	0	0	0
37	VS-201-21	2021	5	Incubator	Heredia	Barva	-	Sasso	1	-	0	0	0	0	0	0	0	0	0	0	0	0	0	0	0	0	0	0	1
38	VS-202-21	2021	5	Incubator	Heredia	Barva	-	Cobb	1	-	0	0	0	0	0	0	0	0	0	0	0	0	0	0	0	0	0	0	1
39	VS-217-21	2021	5	Broiler	Alajuela	San Ramón	-	Cobb	1	-	1	6	0	0	0	0	0	0	0	0	0	0	0	0	0	0	0	0	0
40	VS-218-21	2021	5	Broiler	Alajuela	Poás	-	Cobb	1	-	1	4	0	0	0	0	0	0	0	0	0	0	0	0	0	0	0	0	0
41	VS-219-21	2021	5	Broiler	Alajuela	Poás	-	Cobb	1	-	0	0	0	0	0	0	0	0	0	0	0	0	0	0	0	0	0	0	1
42	VS-220-21	2021	5	Broiler	Alajuela	Poás	-	Cobb	1	-	0	0	0	0	0	0	0	0	0	0	0	0	0	0	0	0	0	0	1
43	VS-223-21	2021	6	Reproduction	-	-	1	Ross	1	Females	0	0	0	0	0	0	0	0	0	0	0	0	0	0	0	0	0	0	1
44	VS-224-21	2021	6	Reproduction	-	-	1	Ross	1	Males	0	0	0	0	0	0	0	0	0	0	0	0	0	0	0	0	0	0	1
45	VS-225-21	2021	6	Incubator	Heredia	Barva	-	Isa Brown	1	Females	0	0	0	0	0	0	0	0	0	0	0	0	0	0	0	0	0	0	1
46	VS-226-21	2021	6	Incubator	Heredia	Barva	-	Isa Brown	1	Males	0	0	0	0	0	0	0	0	0	0	0	0	0	0	0	0	0	0	1
47	VS-227-21	2021	6	Incubator	Heredia	Barva	-	Dekalb White	1	Females	0	0	0	0	0	0	0	0	0	0	0	0	0	0	0	0	0	0	1
48	VS-228-21	2021	6	Incubator	Heredia	Barva	-	Dekalb White	1	Males	0	0	0	0	0	0	0	0	0	0	0	0	0	0	0	0	0	0	1
49	VS-234-21	2021	6	Incubator	Heredia	Barva	-	Cobb	1	-	0	0	0	0	0	0	0	0	0	0	0	0	0	0	0	0	0	0	1
50	VS-243-21	2021	6	Incubator	Heredia	Barva	-	Cobb	1	-	0	0	0	0	0	0	0	0	0	0	0	0	0	0	0	0	0	0	1
51	VS-246-21	2021	6	Incubator	Heredia	Barva	-	Dekalb White	1	Females	0	0	0	0	0	0	0	0	0	0	0	0	0	0	0	0	0	0	1
52	VS-254-21	2021	6	Incubator	Heredia	Barva	-	Isa Brown	1	Females	0	0	0	0	0	0	0	0	0	0	0	0	0	0	0	0	0	0	1
53	VS-258-21	2021	6	Incubator	Heredia	San Rafael	-	RedBro	1	-	1	7	0	0	0	0	0	0	0	0	0	0	0	0	0	0	0	0	0
54	VS-268-21	2021	6	Incubator	Heredia	San Rafael	-	Isa Brown	1	Females	0	0	0	0	0	0	0	0	0	0	0	0	0	0	0	0	0	0	1
55	VS-270-21	2021	7	Broiler	Alajuela	Río Cuarto	-	Cobb	20	-	1	1	1	1	0	0	0	0	0	0	0	0	0	0	0	0	0	0	0
56	VS-280-21	2021	7	Incubator	Heredia	San Rafael	-	Cobb	1	-	0	0	0	0	0	0	0	0	0	0	0	0	0	0	0	0	0	0	1
57	VS-284-21	2021	7	Broiler	Alajuela	San Carlos	-	Cobb/ Ross	35	-	1	1	1	1	0	0	0	0	0	0	0	0	0	0	0	0	0	0	0
58	VS-288-21	2021	7	Broiler	Alajuela	San Mateo	-	Cobb/ Ross	36	-	0	0	1	1	0	0	0	0	0	0	0	0	0	0	0	0	0	0	0
59	VS-300-21	2021	8	Broiler	Alajuela	San Mateo	-	Cobb/ Ross	19	-	0	0	0	0	0	0	0	0	0	0	0	0	0	0	0	0	0	0	1
60	VS-304-21	2021	8	Layer	Heredia	Barva	-	Isa Brown	1	Females	0	0	0	0	0	0	0	0	0	0	0	0	0	0	0	0	0	0	1
61	VS-319-21	2021	8	Broiler	Alajuela	Río Cuarto	-	Cobb/ Ross	27	-	0	0	0	0	0	0	0	0	0	0	0	0	0	0	0	0	0	0	1
62	VS-323-21	2021	8	Broiler	-	-	-	Cobb/ Ross	11	-	1	1	0	0	0	0	0	0	0	0	0	0	0	0	0	0	0	0	0
63	VS-348-21	2021	8	Broiler	Puntarenas	Puntarenas	-	Cobb	11	-	0	0	0	0	0	0	0	0	0	0	0	0	0	0	0	0	0	0	1
64	VS-370-21	2021	9	Incubator	Heredia	Barva	-	Cobb	1	-	0	0	0	0	0	0	0	0	0	0	0	0	0	0	1	1	0	0	0
65	VS-388-21	2021	9	Incubator	Heredia	Barva	-	Isa Brown	1	Females	0	0	0	0	0	0	0	0	0	0	0	0	0	0	1	1	0	0	0
66	VS-392-21	2021	9	Broiler	Puntarenas	Puntarenas	-	Ross	1	-	0	0	0	0	0	0	0	0	0	0	0	0	0	0	1	1	0	0	0
67	VS-393-21	2021	9	Broiler	Puntarenas	Puntarenas	-	Cobb	1	-	0	0	0	0	0	0	0	0	0	0	0	0	0	0	1	3	0	0	0
68	VS-397-21	2021	9	Incubator	Puntarenas	Puntarenas	-	-	1	-	0	0	0	0	0	0	0	0	0	0	0	0	0	0	1	3	0	0	0
69	VS-398-21	2021	9	Incubator	Puntarenas	Puntarenas	-	-	1	-	0	0	0	0	0	0	0	0	0	0	0	0	0	0	1	4	0	0	0
70	VS-402-21	2021	9	Broiler	Puntarenas	Puntarenas	-	Cobb	1	-	0	0	0	0	0	0	0	0	0	0	0	0	0	0	1	3	0	0	0
71	VS-403-21	2021	9	Broiler	Puntarenas	Puntarenas	-	Cobb	1	-	0	0	0	0	0	0	0	0	0	0	0	0	0	0	1	1	0	0	0
72	VS-454-21	2021	10	Layer	Alajuela	Atenas	-	Lohman	5	Females	1	1	1	1	0	0	0	0	0	0	0	0	0	0	0	0	0	0	0
73	VS-456-21	2021	10	Incubator	Heredia	Barva	-	Isa Brown	1	Females	0	0	0	0	0	0	0	0	0	0	0	0	0	0	0	0	0	0	1
74	VS-476-21	2021	10	Broiler	Alajuela	Alajuela	-	Cobb/ Ross	36	-	0	0	0	0	0	0	0	0	0	0	0	0	0	0	0	0	0	0	1
75	VS-531-21	2021	11	Incubator	Heredia	Barva	-	Ross	1	-	1	6	0	0	0	0	0	0	0	0	0	0	0	0	0	0	0	0	0
76	VS-534-21	2021	11	Incubator	Heredia	Barva	-	Ross	1	-	0	0	0	0	0	0	0	0	0	0	0	0	0	0	0	0	0	0	1
77	VS-001-20	2020	1	Reproduction	-	-	1	Cobb	1	Females	1	7	0	0	0	0	0	0	0	0	0	0	0	0	0	0	0	0	0
78	VS-002-20	2020	1	Reproduction	-	-	1	Cobb	1	Males	1	5	0	0	0	0	0	0	0	0	0	0	0	0	0	0	0	0	0
79	VS-014-20	2020	1	Incubator	Heredia	Barva	-	Cobb	1	-	1	2	0	0	0	0	0	0	0	0	0	0	0	0	0	0	0	0	0
80	VS-022-20	2020	1	Broiler	Alajuela	Atenas	-	Cobb	39	-	0	0	1	1	0	0	0	0	0	0	0	0	0	0	0	0	0	0	0
81	VS-042-20	2020	1	Incubator	Heredia	Barva	-	Isa Brown	1	Females	0	0	0	0	0	0	0	0	0	0	0	0	0	0	0	0	0	0	1
82	VS-053-20	2020	2	Incubator	Puntarenas	Puntarenas	-	-	-	-	0	0	0	0	1	1	0	0	0	0	0	0	0	0	0	0	0	0	0
83	VS-055-20	2020	2	Incubator	Alajuela	San Mateo	-	Cobb	1	-	0	0	0	0	0	0	0	0	0	0	0	0	0	0	0	0	0	0	1
84	VS-061-20	2020	2	Incubator	Heredia	Barva	-	Cobb	1	-	0	0	0	0	0	0	0	0	0	0	0	0	0	0	0	0	0	0	1
85	VS-062-20	2020	2	Incubator	Heredia	Barva	-	Isa Brown	1	Females	0	0	0	0	0	0	0	0	0	0	0	0	0	0	0	0	0	0	1
86	VS-069-20	2020	2	Incubator	Alajuela	Alajuela	-	Cobb	1	Females	0	0	0	0	0	0	0	0	0	0	0	0	0	0	0	0	0	0	1
87	VS-070-20	2020	2	Incubator	Alajuela	Alajuela	-	Cobb	1	Males	0	0	0	0	0	0	0	0	0	0	0	0	0	0	0	0	0	0	1
88	VS-105-20	2020	3	Incubator	Heredia	Barva	-	Isa Brown	1	Females	0	0	0	0	0	0	0	0	0	0	0	0	0	0	0	0	0	0	1
89	VS-107-20	2020	4	Reproduction	Alajuela	Grecia	-	Cobb	1	Females	0	0	0	0	0	0	0	0	0	0	0	0	0	0	0	0	0	0	1
90	VS-108-20	2020	4	Reproduction	Alajuela	Grecia	-	Cobb	1	Males	0	0	0	0	0	0	0	0	0	0	0	0	0	0	0	0	0	0	1
91	VS-109-20	2020	4	Reproduction	-	-	1	Cobb	1	Females	0	0	0	0	0	0	0	0	0	0	0	0	0	0	0	0	0	0	1
92	VS-110-20	2020	4	Reproduction	-	-	1	Cobb	1	Males	0	0	0	0	0	0	0	0	0	0	0	0	0	0	0	0	0	0	1
93	VS-116-20	2020	4	Incubator	Heredia	Barva	-	Isa Brown	1	Females	0	0	0	0	0	0	0	0	0	0	0	0	0	0	0	0	0	0	1
94	VS-123-20	2020	4	Broiler	Alajuela	Grecia	-	Cobb	4	-	0	0	0	0	0	0	0	0	0	0	0	0	0	0	0	0	0	0	1
95	VS-124-20	2020	5	Broiler	Heredia	Barva	-	Cobb	1	-	0	0	0	0	0	0	0	0	0	0	0	0	0	0	0	0	0	0	1
96	VS-129-20	2020	5	Reproduction	-	-	1	Dekalb White/ Isa Brown	1	Males	0	0	0	0	0	0	0	0	0	0	0	0	0	0	0	0	0	0	1
97	VS-130-20	2020	5	Reproduction	-	-	1	Dekalb White/ Isa Brown	1	Females	0	0	0	0	0	0	0	0	0	0	0	0	0	0	0	0	0	0	1
98	VS-134-20	2020	5	Reproduction	Heredia	Barva	-	Ross	1	-	0	0	0	0	0	0	0	0	0	0	0	0	0	0	0	0	0	0	1
99	VS-135-20	2020	5	Incubator	Heredia	Barva	-	Cobb	1	-	0	0	0	0	0	0	0	0	0	0	0	0	0	0	0	0	0	0	1
100	VS-137-20	2020	5	Broiler	Alajuela	San Carlos	-	Cobb	11	-	1	2	0	0	0	0	0	0	0	0	0	0	0	0	0	0	0	0	0
101	VS-146-20	2020	5	Incubator	Heredia	Barva	-	-	1	-	0	0	0	0	0	0	0	0	0	0	0	0	0	0	0	0	0	0	1
102	VS-154-20	2020	5	Broiler	Alajuela	San Ramón	-	Cobb	7	-	0	0	0	0	0	0	0	0	0	0	0	0	0	0	0	0	0	0	1
103	VS-157-20	2020	5	Reproduction	-	-	1	Cobb	1	Males	0	0	0	0	0	0	0	0	1	1	0	0	0	0	0	0	0	0	0
104	VS-158-20	2020	5	Reproduction	-	-	1	Cobb	1	Females	0	0	0	0	0	0	0	0	1	1	0	0	0	0	0	0	0	0	0
105	VS-163-20	2020	5	Layer	Alajuela	San Carlos	-	-	-	-	1	7	0	0	0	0	0	0	0	0	0	0	0	0	0	0	0	0	0
106	VS-164-20	2020	5	Layer	Alajuela	San Carlos	-	-	-	-	1	1	0	0	0	0	0	0	0	0	0	0	0	0	0	0	0	0	0
107	VS-204-20	2020	6	Incubator	Heredia	Barva	-	Cobb	1	-	0	0	0	0	0	0	0	0	0	0	0	0	0	0	0	0	0	0	1
108	VS-205-20	2020	6	Reproduction	Alajuela	Poás	-	Cobb	1	Females	0	0	0	0	0	0	0	0	0	0	0	0	0	0	0	0	0	0	1
109	VS-206-20	2020	6	Reproduction	Alajuela	Poás	-	Cobb	1	Males	0	0	0	0	0	0	0	0	0	0	0	0	0	0	0	0	0	0	1
110	VS-226-20	2020	6	Incubator	Alajuela	San Mateo	-	Cobb/ Ross	-	-	0	0	0	0	0	0	0	0	0	0	0	0	0	0	0	0	0	0	1
111	VS-227-20	2020	6	Incubator	Alajuela	San Mateo	-	Cobb/ Ross	-	-	0	0	0	0	0	0	0	0	0	0	0	0	0	0	0	0	0	0	1
112	VS-228-20	2020	6	Incubator	Alajuela	San Mateo	-	Cobb/ Ross	-	-	0	0	0	0	0	0	0	0	0	0	0	0	0	0	0	0	0	0	1
113	VS-229-20	2020	6	Incubator	Alajuela	San Mateo	-	Cobb/ Ross	-	-	0	0	0	0	0	0	0	0	0	0	0	0	0	0	0	0	0	0	1
114	VS-230-20	2020	6	Incubator	Alajuela	San Mateo	-	Cobb/ Ross	-	-	0	0	0	0	0	0	0	0	0	0	0	0	0	0	0	0	0	0	1
115	VS-215-20	2020	6	Incubator	Heredia	Barva	-	Isa Brown	1	Females	0	0	1	1	0	0	0	0	0	0	0	0	0	0	0	0	0	0	0
116	VS-242-20	2020	6	Incubator	Heredia	Barva	-	-	1	-	1	1	0	0	0	0	0	0	0	0	0	0	0	0	0	0	0	0	0
117	VS-243-20	2020	6	Incubator	Heredia	Barva	-	-	1	-	0	0	0	0	0	0	0	0	0	0	0	0	0	0	0	0	0	0	1
118	VS-244-20	2020	6	Incubator	Heredia	Barva	-	-	1	-	0	0	0	0	0	0	0	0	0	0	0	0	0	0	0	0	0	0	1
119	VS-247-20	2020	6	Reproduction	-	-	1	Redbro	1	Males	1	6	0	0	0	0	0	0	0	0	0	0	0	0	0	0	0	0	0
120	VS-248-20	2020	6	Reproduction	-	-	1	Redbro	1	Females	1	5	0	0	0	0	0	0	0	0	0	0	0	0	0	0	0	0	0
121	VS-254-20	2020	7	Incubator	Heredia	Barva	-	Dekalb White	1	Females	0	0	0	0	0	0	0	0	0	0	0	0	0	0	0	0	0	0	1
122	VS-263-20	2020	7	Reproduction	Alajuela	Poás	-	Cobb	-	-	0	0	0	0	0	0	0	0	0	0	0	0	0	0	0	0	0	0	1
123	VS-264-20	2020	7	Reproduction	Heredia	Barva	-	Cobb	-	-	0	0	0	0	0	0	0	0	0	0	0	0	0	0	0	0	0	0	1
124	VS-265-20	2020	7	Reproduction	Alajuela	Poás	-	Cobb	-	-	0	0	0	0	0	0	0	0	0	0	0	0	0	0	0	0	0	0	1
125	VS-266-20	2020	7	Reproduction	Alajuela	Grecia	-	Cobb	-	-	0	0	0	0	0	0	0	0	0	0	0	0	0	0	0	0	0	0	1
126	VS-267-20	2020	7	Broiler	Alajuela	San Mateo	-	-	-	-	0	0	1	1	0	0	0	0	0	0	0	0	0	0	0	0	0	0	0
127	VS-268-20	2020	7	Broiler	Alajuela	Naranjo	-	-	-	-	0	0	0	0	0	0	0	0	0	0	0	0	0	0	0	0	0	0	1
128	VS-269-20	2020	7	Broiler	Alajuela	San Ramón	-	-	-	-	0	0	0	0	0	0	0	0	0	0	0	0	0	0	0	0	0	0	1
129	VS-270-20	2020	7	Broiler	Alajuela	San Ramón	-	-	-	-	0	0	0	0	0	0	0	0	0	0	0	0	0	0	0	0	0	0	1
130	VS-271-20	2020	7	Broiler	Alajuela	Palmares	-	-	-	-	0	0	0	0	0	0	0	0	0	0	0	0	0	0	0	0	0	0	1
131	VS-272-20	2020	7	Broiler	Alajuela	San Ramón	-	-	-	-	1	1	0	0	0	0	0	0	0	0	0	0	0	0	0	0	0	0	0
132	VS-273-20	2020	7	Broiler	Alajuela	Poás	-	-	-	-	0	0	0	0	0	0	0	0	1	1	0	0	0	0	0	0	0	0	0
133	VS-289-20	2020	8	Incubator	Heredia	Barva	-	Dekalb White	1	Females	0	0	0	0	0	0	0	0	0	0	0	0	0	0	0	0	0	0	1
134	VS-292-20	2020	8	Incubator	Heredia	Barva	-	Cobb	1	-	0	0	0	0	0	0	0	0	0	0	0	0	0	0	0	0	0	0	1
135	VS-298-20	2020	8	Reproduction	Alajuela	Alajuela	-	Cobb	1	Males	0	0	0	0	0	0	0	0	0	0	0	0	0	0	0	0	0	0	1
136	VS-299-20	2020	8	Reproduction	Alajuela	Alajuela	-	Cobb	1	Females	0	0	0	0	0	0	0	0	0	0	0	0	0	0	0	0	0	0	1
137	VS-300-20	2020	8	Reproduction	-	-	1	Isa Brown	1	Females	1	3	0	0	1	1	0	0	0	0	0	0	0	0	0	0	0	0	0
138	VS-301-20	2020	8	Reproduction	-	-	1	Dekalb White	1	Females	1	4	0	0	0	0	0	0	0	0	0	0	0	0	0	0	0	0	0
139	VS-302-20	2020	8	Reproduction	-	-	1	Sasso	1	Females	1	9	0	0	0	0	0	0	0	0	0	0	0	0	0	0	0	0	0
140	VS-303-20	2020	8	Reproduction	-	-	1	Isa Brown	1	Males	0	0	0	0	0	0	0	0	0	0	0	0	0	0	0	0	0	0	1
141	VS-304-20	2020	8	Reproduction	-	-	1	Dekalb White	1	Males	1	3	0	0	0	0	0	0	0	0	0	0	0	0	0	0	0	0	0
142	VS-305-20	2020	8	Reproduction	-	-	1	Sasso	1	Males	1	6	0	0	0	0	0	0	0	0	0	0	0	0	0	0	0	0	0
143	VS-359-20	2020	9	Incubator	Heredia	Barva	-	Cobb	1	-	0	0	0	0	0	0	0	0	0	0	0	0	0	0	0	0	0	0	1
144	VS-365-20	2020	9	Incubator	Heredia	Barva	-	Dekalb White	1	Females	0	0	0	0	0	0	0	0	0	0	0	0	0	0	0	0	0	0	1
145	VS-375-20	2020	10	Reproduction	Alajuela	Grecia	-	Cobb	1	Females	0	0	0	0	0	0	0	0	0	0	0	0	0	0	0	0	0	0	1
146	VS-376-20	2020	10	Reproduction	Alajuela	Grecia	-	Cobb	1	Males	0	0	0	0	0	0	0	0	0	0	0	0	0	0	0	0	0	0	1
147	VS-383-20	2020	10	Reproduction	Heredia	Barva	-	Cobb	1	Females	1	5	0	0	0	0	0	0	0	0	0	0	0	0	0	0	0	0	0
148	VS-384-20	2020	10	Reproduction	Heredia	Barva	-	Cobb	1	Males	1	5	0	0	0	0	0	0	0	0	0	0	0	0	0	0	0	0	0
149	VS-386-20	2020	10	Incubator	Heredia	Barva	-	Cobb	1	-	0	0	0	0	0	0	0	0	0	0	0	0	0	0	0	0	0	0	1
150	VS-387-20	2020	10	Broiler	Alajuela	Alajuela	-	Cobb	1	-	0	0	0	0	0	0	0	0	0	0	0	0	0	0	0	0	0	0	1
151	VS-388-20	2020	10	Broiler	Alajuela	San Ramón	-	-	1	-	0	0	1	1	0	0	0	0	0	0	0	0	0	0	0	0	0	0	0
152	VS-389-20	2020	10	Broiler	Alajuela	San Mateo	-	Cobb	1	-	0	0	0	0	0	0	0	0	0	0	0	0	0	0	0	0	0	0	1
153	VS-390-20	2020	10	Broiler	Alajuela	Naranjo	-	Cobb	1	-	0	0	0	0	0	0	0	0	0	0	0	0	0	0	0	0	0	0	1
154	VS-391-20	2020	10	Broiler	Alajuela	San Ramón	-	Cobb	1	-	0	0	0	0	0	0	0	0	0	0	0	0	0	0	0	0	0	0	1
155	VS-409-20	2020	10	Incubator	Heredia	Barva	-	Dekalb White	1	Females	0	0	0	0	0	0	0	0	0	0	0	0	0	0	0	0	0	0	1
156	VS-417-20	2020	11	Incubator	Heredia	Barva	-	Cobb	1	-	0	0	0	0	0	0	0	0	0	0	0	0	0	0	0	0	0	0	1
157	VS-422-20	2020	11	Incubator	Alajuela	Sarchí	-	Cobb	1	-	0	0	0	0	0	0	0	0	0	0	0	0	0	0	0	0	0	0	1
158	VS-428-20	2020	11	Broiler	-	-	-	Cobb	8	-	0	0	0	0	0	0	0	0	0	0	0	0	0	0	0	0	0	0	1
159	VS-429-20	2020	11	Broiler	-	-	-	Cobb/ Ross	8	-	0	0	0	0	0	0	0	0	0	0	0	0	0	0	0	0	0	0	1
160	VS-430-20	2020	11	Broiler	-	-	-	Cobb	9	-	0	0	0	0	0	0	0	0	0	0	0	0	0	0	0	0	0	0	1
161	VS-437-20	2020	11	Incubator	Heredia	Barva	-	Cobb	1	-	0	0	0	0	0	0	0	0	0	0	0	0	0	0	0	0	0	0	1
162	VS-448-20	2020	11	Incubator	Heredia	Barva	-	Cobb	1	-	0	0	0	0	0	0	0	0	0	0	0	0	0	0	0	0	0	0	1
163	VS-464-20	2020	11	Reproduction	-	-	1	Isa Brown	1	Females	0	0	0	0	0	0	0	0	0	0	0	0	0	0	0	0	0	0	1
164	VS-465-20	2020	11	Reproduction	-	-	1	Isa Brown	1	Males	1	3	0	0	0	0	0	0	0	0	0	0	0	0	0	0	0	0	0
165	VS-466-20	2020	11	Reproduction	-	-	1	Bovans	1	Females	1	1	0	0	0	0	0	0	0	0	0	0	0	0	0	0	0	0	0
166	VS-467-20	2020	11	Reproduction	-	-	1	Bovans	1	Males	1	2	0	0	0	0	0	0	0	0	0	0	0	0	0	0	0	0	0
167	VS-468a-20	2020	11	Reproduction	-	-	1	Dekalb White	1	Females	1	1	0	0	0	0	0	0	0	0	0	0	0	0	0	0	0	0	0
168	VS-468b-20	2020	11	Reproduction	-	-	1	Dekalb White	1	Males	0	0	0	0	0	0	0	0	0	0	0	0	0	0	0	0	0	0	1
169	VS-26-19	2019	1	Incubator	Alajuela	Alajuela	-	Cobb	0	-	0	0	0	0	0	0	0	0	0	0	0	0	0	0	0	0	0	0	1
170	VS-27-19	2019	1	Incubator	Alajuela	Alajuela	-	Cobb	0	-	0	0	0	0	0	0	0	0	0	0	0	0	0	0	0	0	0	0	1
171	VS-23-19	2019	1	Incubator	Heredia	Barva	-	Cobb	1	-	0	0	0	0	0	0	0	0	0	0	0	0	0	0	0	0	0	0	1
172	VS-24-19	2019	1	Incubator	Alajuela	Alajuela	-	Cobb	1	-	0	0	0	0	0	0	0	0	0	0	0	0	0	0	0	0	0	0	1
173	VS-25-19	2019	1	Incubator	Alajuela	Alajuela	-	Cobb	1	-	0	0	0	0	0	0	0	0	0	0	0	0	0	0	0	0	0	0	1
174	VS-31-19	2019	1	Reproduction	Alajuela	Poás	-	Cobb	1	Males	0	0	0	0	0	0	0	0	0	0	0	0	0	0	0	0	0	0	1
175	VS-32-19	2019	1	Reproduction	Alajuela	Poás	-	Cobb	1	Females	0	0	0	0	0	0	0	0	0	0	0	0	0	0	0	0	0	0	1
176	VS-44-19	2019	1	Incubator	Heredia	Barva	-	Dekalb White	1	Females	0	0	0	0	0	0	0	0	1	2	0	0	0	0	0	0	0	0	0
177	VS-53-19	2019	2	Broiler	Alajuela	Upala	-	Cobb	7	-	0	0	0	0	0	0	0	0	0	0	0	0	0	0	0	0	0	0	1
178	VS-57-19	2019	2	Broiler	Alajuela	Palmares	-	Ross	1	-	0	0	0	0	0	0	0	0	0	0	0	0	0	0	0	0	0	0	1
179	VS-58-19	2019	2	Broiler	Alajuela	Palmares	-	Cobb	1	-	0	0	0	0	0	0	0	0	0	0	0	0	0	0	0	0	0	0	1
180	VS-59-19	2019	2	Broiler	Alajuela	Palmares	-	Cobb	1	-	0	0	0	0	0	0	0	0	0	0	0	0	0	0	0	0	0	0	1
181	VS-67-19	2019	2	Incubator	Heredia	Barva	-	Dekalb White	1	-	0	0	0	0	0	0	0	0	0	0	0	0	0	0	0	0	0	0	1
182	VS-69-19	2019	2	Incubator	Alajuela	San Mateo	-	Cobb	1	-	0	0	0	0	0	0	0	0	0	0	0	0	0	0	0	0	0	0	1
183	VS-70-19	2019	2	Incubator	Alajuela	San Mateo	-	Cobb	1	-	0	0	0	0	0	0	0	0	0	0	0	0	0	0	0	0	0	0	1
184	VS-71-19	2019	2	Incubator	Heredia	Barva	-	Cobb	1	-	0	0	0	0	0	0	0	0	0	0	0	0	0	0	0	0	0	0	1
185	VS-73-19	2019	2	Layer	Alajuela	Naranjo	-	Hy-Line	1	Females	0	0	0	0	0	0	0	0	0	0	0	0	0	0	0	0	0	0	1
186	VS-97-19	2019	3	Incubator	Puntarenas	Puntarenas	-	Cobb	1	-	0	0	0	0	0	0	0	0	0	0	0	0	0	0	0	0	0	0	1
187	VS-100-19	2019	3	Incubator	Heredia	Barva	-	Isa Brown	1	Females	0	0	0	0	0	0	0	0	0	0	0	0	0	0	0	0	0	0	1
188	VS-102-19	2019	3	Incubator	Alajuela	San Mateo	-	Cobb	1	-	0	0	0	0	0	0	0	0	0	0	0	0	0	0	0	0	0	0	1
189	VS-103-19	2019	3	Incubator	Alajuela	San Mateo	-	Cobb	1	-	0	0	0	0	0	0	0	0	0	0	0	0	0	0	0	0	0	0	1
190	VS-104-19	2019	3	Incubator	Alajuela	San Mateo	-	Cobb	1	-	0	0	0	0	0	0	0	0	0	0	0	0	0	0	0	0	0	0	1
191	VS-105-19	2019	3	Incubator	Alajuela	San Mateo	-	Cobb	1	-	0	0	0	0	0	0	0	0	0	0	0	0	0	0	0	0	0	0	1
192	VS-106-19	2019	3	Incubator	Alajuela	San Mateo	-	Cobb	1	-	0	0	0	0	0	0	0	0	0	0	0	0	0	0	0	0	0	0	1
193	VS-107-19	2019	3	Incubator	Alajuela	San Mateo	-	Cobb	1	-	0	0	0	0	0	0	0	0	0	0	0	0	0	0	0	0	0	0	1
194	VS-108-19	2019	3	Reproduction	-	-	1	Dekalb White/ Isa Brown	1	Females	0	0	0	0	0	0	0	0	0	0	0	0	0	0	0	0	0	0	1
195	VS-109-19	2019	3	Reproduction	-	-	1	Dekalb White/ Isa Brown	1	Males	1	2	0	0	1	1	0	0	0	0	0	0	0	0	0	0	0	0	0
196	VS-117-19	2019	3	Broiler	Alajuela	Upala	-	Cobb	15	-	0	0	0	0	0	0	0	0	0	0	0	0	0	0	0	0	0	0	1
197	VS-121-19	2019	3	Reproduction	-	-	1	Cobb	1	Males	0	0	0	0	0	0	0	0	0	0	0	0	0	0	0	0	0	0	1
198	VS-122-19	2019	3	Reproduction	-	-	1	Cobb	1	Females	0	0	0	0	0	0	0	0	0	0	0	0	0	0	0	0	0	0	1
199	VS-123-19	2019	3	Reproduction	Alajuela	Poás	-	Cobb	1	-	0	0	0	0	1	2	0	0	0	0	0	0	0	0	0	0	0	0	0
200	VS-124-19	2019	3	Reproduction	Alajuela	Grecia	-	Cobb	1	-	0	0	0	0	1	1	0	0	0	0	0	0	0	0	0	0	0	0	0
201	VS-125-19	2019	3	Reproduction	Alajuela	San Ramón	-	Cobb	1	-	0	0	0	0	1	1	0	0	0	0	0	0	0	0	0	0	0	0	0
202	VS-127-19	2019	3	Broiler	Puntarenas	Puntarenas	-	Cobb	1	-	0	0	0	0	0	0	0	0	0	0	0	0	0	0	0	0	0	0	1
203	VS-134-19	2019	3	Incubator	Alajuela	San Mateo	-	Cobb	1	-	0	0	0	0	0	0	0	0	0	0	0	0	0	0	0	0	0	0	1
204	VS-135-19	2019	3	Incubator	Heredia	Barva	-	Cobb	1	-	0	0	0	0	0	0	0	0	0	0	0	0	0	0	0	0	0	0	1
205	VS-138-19	2019	3	Layer	Alajuela	San Mateo	-	Hy-Line	1	Females	0	0	0	0	0	0	0	0	0	0	0	0	0	0	0	0	0	0	1
206	VS-140-19	2019	3	Reproduction	Alajuela	Alajuela	-	Cobb	1	Males	0	0	0	0	0	0	0	0	0	0	0	0	0	0	0	0	0	0	1
207	VS-141-19	2019	3	Reproduction	Alajuela	Alajuela	-	Cobb	1	Females	0	0	0	0	0	0	0	0	0	0	0	0	0	0	0	0	0	0	1
208	VS-157-19	2019	4	Incubator	Alajuela	San Mateo	-	Cobb	1	-	0	0	0	0	0	0	0	0	0	0	0	0	0	0	0	0	0	0	1
209	VS-158-19	2019	4	Incubator	Alajuela	San Mateo	-	Cobb	1	-	0	0	0	0	0	0	0	0	0	0	0	0	0	0	0	0	0	0	1
210	VS-166-19	2019	4	Broiler	Alajuela	Palmares	-	Cobb	5	-	0	0	0	0	0	0	0	0	0	0	0	0	0	0	0	0	0	0	1
211	VS-167-19	2019	4	Broiler	Alajuela	Naranjo	-	Cobb	5	-	1	3	0	0	0	0	0	0	0	0	0	0	0	0	0	0	0	0	0
212	VS-169-19	2019	4	Incubator	Alajuela	San Mateo	-	Cobb	1	-	0	0	0	0	0	0	0	0	0	0	0	0	0	0	0	0	0	0	1
213	VS-170-19	2019	4	Incubator	Heredia	Barva	-	Cobb	1	-	0	0	0	0	0	0	0	0	0	0	0	0	0	0	0	0	0	0	1
214	VS-171-19	2019	4	Broiler	Alajuela	Poás	-	Cobb	14	-	0	0	0	0	0	0	0	0	0	0	1	1	0	0	0	0	0	0	0
215	VS-173-19	2019	4	Incubator	Puntarenas	Puntarenas	-	Cobb	1	-	0	0	0	0	0	0	0	0	0	0	0	0	0	0	0	0	0	0	1
216	VS-174-19	2019	4	Incubator	Heredia	Barva	-	Isa Brown	1	Females	0	0	0	0	0	0	0	0	0	0	0	0	0	0	0	0	0	0	1
217	VS-175-19	2019	4	Incubator	Puntarenas	Puntarenas	-	Cobb	1	-	0	0	1	1	0	0	0	0	0	0	0	0	0	0	0	0	0	0	0
218	VS-176-19	2019	4	Incubator	Puntarenas	Puntarenas	-	Cobb	1	-	0	0	0	0	1	1	0	0	0	0	0	0	0	0	0	0	0	0	0
219	VS-195-19	2019	5	Layer	Heredia	Barva	-	Isa Brown	13	Females	1	3	1	1	1	1	0	0	0	0	0	0	0	0	0	0	0	0	0
220	VS-199-19	2019	5	Broiler	Puntarenas	Puntarenas	-	Cobb	1	-	0	0	0	0	0	0	0	0	0	0	0	0	0	0	0	0	0	0	1
221	VS-200-19	2019	5	Broiler	Puntarenas	Puntarenas	-	Cobb	1	-	0	0	0	0	0	0	0	0	0	0	0	0	0	0	0	0	0	0	1
222	VS-201-19	2019	5	Broiler	Puntarenas	Puntarenas	-	Cobb	1	-	0	0	0	0	0	0	0	0	0	0	0	0	0	0	0	0	0	0	1
223	VS-202-19	2019	5	Incubator	Heredia	Barva	-	Dekalb White	1	Females	0	0	0	0	0	0	0	0	0	0	0	0	0	0	0	0	0	0	1
224	VS-208-19	2019	5	Incubator	Heredia	Barva	-	Cobb	1	-	0	0	0	0	0	0	0	0	0	0	0	0	0	0	0	0	0	0	1
225	VS-213-19	2019	5	Incubator	Alajuela	San Mateo	-	Cobb	1	-	1	1	1	1	0	0	0	0	0	0	0	0	0	0	0	0	0	0	0
226	VS-214-19	2019	5	Incubator	Alajuela	San Mateo	-	Cobb	1	-	0	0	0	0	1	1	0	0	0	0	0	0	0	0	0	0	0	0	0
227	VS-215-19	2019	5	Incubator	Alajuela	San Mateo	-	Cobb	1	-	0	0	0	0	0	0	0	0	0	0	0	0	0	0	0	0	0	0	1
228	VS-216-19	2019	5	Incubator	Alajuela	San Mateo	-	Cobb	1	-	0	0	0	0	1	1	0	0	0	0	0	0	0	0	0	0	0	0	0
229	VS-217-19	2019	5	Incubator	Alajuela	San Mateo	-	Cobb	1	-	0	0	0	0	0	0	0	0	0	0	0	0	0	0	0	0	0	0	1
230	VS-218-19	2019	5	Incubator	Alajuela	San Mateo	-	Cobb	1	-	0	0	0	0	0	0	0	0	0	0	0	0	0	0	0	0	0	0	1
231	VS-229-19	2019	5	Reproduction	Alajuela	Grecia	-	Cobb	1	Males	0	0	0	0	0	0	1	1	0	0	0	0	0	0	0	0	0	0	0
232	VS-230-19	2019	5	Reproduction	Alajuela	Grecia	-	Cobb	1	Females	0	0	0	0	0	0	0	0	0	0	0	0	0	0	0	0	0	0	1
233	VS-233-19	2019	5	Broiler	Alajuela	San Mateo	-	Cobb	1	-	0	0	0	0	0	0	0	0	0	0	0	0	0	0	0	0	0	0	1
234	VS-234-19	2019	5	Broiler	Alajuela	San Mateo	-	Cobb	1	-	0	0	0	0	0	0	0	0	0	0	0	0	0	0	0	0	0	0	1
235	VS-235-19	2019	5	Broiler	Alajuela	San Mateo	-	Cobb	1	-	0	0	0	0	0	0	0	0	0	0	1	1	0	0	0	0	0	0	0
236	VS-240-19	2019	5	Broiler	Heredia	Barva	-	Cobb	12	-	0	0	0	0	0	0	0	0	0	0	0	0	0	0	0	0	0	0	1
237	VS-268-19	2019	6	Broiler	San José	Dota	-	Cobb	17	-	0	0	1	1	0	0	0	0	0	0	0	0	0	0	0	0	0	0	0
238	VS-276-19	2019	6	Incubator	Heredia	Barva	-	Dekalb White	1	-	0	0	0	0	0	0	0	0	0	0	1	1	0	0	0	0	0	0	0
239	VS-281-19	2019	6	Incubator	Alajuela	San Mateo	-	Cobb	1	-	0	0	0	0	0	0	0	0	0	0	0	0	0	0	0	0	0	0	1
240	VS-283-19	2019	6	Broiler	-	-	-	Cobb	23	-	1	2	0	0	0	0	0	0	0	0	0	0	0	0	0	0	0	0	0
241	VS-285-19	2019	6	Broiler	Alajuela	Grecia	-	Cobb	26	-	0	0	1	4	0	0	0	0	0	0	0	0	0	0	0	0	0	0	0
242	VS-286-19	2019	6	Layer	Alajuela	Naranjo	-	Dekalb White	1	Females	0	0	0	0	0	0	0	0	0	0	0	0	0	0	0	0	0	0	1
243	VS-287-19	2019	6	Layer	Alajuela	Atenas	-	Isa Brown	1	Females	0	0	1	1	0	0	0	0	0	0	0	0	0	0	0	0	0	0	0
244	VS-288-19	2019	6	Layer	Alajuela	Alajuela	-	Hy-Line	1	Females	0	0	0	0	0	0	0	0	0	0	0	0	0	0	0	0	0	0	1
245	VS-290-19	2019	6	Reproduction	-	-	1	Cobb	1	Males	1	1	0	0	0	0	0	0	0	0	0	0	0	0	0	0	0	0	0
246	VS-291-19	2019	6	Reproduction	-	-	1	Cobb	1	Females	1	1	1	1	0	0	0	0	0	0	0	0	0	0	0	0	0	0	0
247	VS-292-19	2019	6	Incubator	Heredia	Barva	-	Cobb	1	-	0	0	0	0	0	0	0	0	0	0	0	0	0	0	0	0	0	0	1
248	VS-306-19	2019	6	Broiler	Alajuela	Poás	-	Cobb	8	-	0	0	1	1	0	0	0	0	0	0	0	0	0	0	0	0	0	0	0
249	VS-312-19	2019	7	Reproduction	Alajuela	Poás	-	Cobb	1	Females	0	0	0	0	0	0	0	0	0	0	0	0	0	0	0	0	0	0	1
250	VS-313-19	2019	7	Reproduction	Alajuela	Poás	-	Cobb	1	Males	0	0	0	0	0	0	0	0	0	0	0	0	0	0	0	0	0	0	1
251	VS-316-19	2019	7	Incubator	Heredia	Barva	-	Isa Brown	1	Females	0	0	0	0	0	0	0	0	0	0	0	0	0	0	0	0	0	0	1
252	VS-318-19	2019	7	Broiler	Alajuela	San Ramón	-	Cobb	13	-	0	0	1	1	0	0	0	0	0	0	0	0	0	0	0	0	0	0	0
523	VS-321-19	2019	7	Incubator	Heredia	Barva	-	Cobb	1	-	0	0	0	0	0	0	0	0	0	0	0	0	0	0	0	0	0	0	1
254	VS-337-19	2019	7	Layer	Alajuela	Atenas	-	Isa Brown	1	Females	1	1	0	0	0	0	0	0	0	0	0	0	0	0	0	0	0	0	0
255	VS-342-19	2019	8	Incubator	Heredia	Barva	-	Cobb	1	Males	0	0	0	0	0	0	0	0	0	0	0	0	0	0	0	0	0	0	1
256	VS-343-19	2019	8	Reproduction	Alajuela	Alajuela	-	Isa Brown	22	Females	0	0	0	0	1	3	0	0	0	0	0	0	0	0	0	0	0	0	0
257	VS-347-19	2019	8	Incubator	Alajuela	San Mateo	-	Cobb	1	-	0	0	0	0	1	3	0	0	0	0	0	0	0	0	0	0	0	0	0
258	VS-350-19	2019	8	Layer	Alajuela	San Mateo	-	Hy-Line	1	-	0	0	0	0	0	0	0	0	0	0	0	0	0	0	0	0	0	0	1
259	VS-352-19	2019	8	Reproduction	-	-	1	Cobb	1	Females	0	0	0	0	0	0	0	0	0	0	0	0	0	0	0	0	0	0	1
260	VS-353-19	2019	8	Reproduction	-	-	1	Cobb	1	Males	0	0	0	0	0	0	0	0	0	0	0	0	0	0	0	0	0	0	1
261	VS-364-19	2019	8	Reproduction	-	-	1	Dekalb White/ Isa Brown	1	Females	1	2	0	0	0	0	0	0	0	0	0	0	0	0	0	0	0	0	0
262	VS-365-19	2019	8	Reproduction	-	-	1	Dekalb White/ Isa Brown	1	Males	1	5	0	0	0	0	0	0	0	0	0	0	0	0	0	0	0	0	0
263	VS-376-19	2019	8	Incubator	Heredia	Barva	-	Dekalb White	1	Females	0	0	0	0	0	0	0	0	0	0	0	0	0	0	0	0	0	0	1
264	VS-377-19	2019	9	Reproduction	Alajuela	Poás	-	Cobb	49	Females	0	0	1	5	0	0	0	0	0	0	0	0	0	0	0	0	0	0	0
265	VS-378-19	2019	9	Incubator	Alajuela	Naranjo	-	Cobb	24	-	0	0	1	5	0	0	0	0	0	0	0	0	0	0	0	0	0	0	0
266	VS-381-19	2019	9	Incubator	Alajuela	San Mateo	-	Cobb	1	-	1	1	0	0	0	0	0	0	0	0	0	0	0	0	0	0	0	0	0
267	VS-383-19	2019	9	Incubator	Heredia	Barva	-	Isa Brown	1	Females	0	0	0	0	0	0	0	0	0	0	0	0	0	0	0	0	0	0	1
268	VS-391-19	2019	9	Reproduction	-	-	1	Cobb	1	Males	0	0	0	0	0	0	0	0	0	0	0	0	0	0	0	0	0	0	1
269	VS-392-19	2019	9	Reproduction	-	-	1	Cobb	1	Females	0	0	0	0	0	0	0	0	0	0	0	0	0	0	0	0	0	0	1
270	VS-413-19	2019	9	Layer	Alajuela	Atenas	-	Hy-Line	1	-	0	0	0	0	0	0	0	0	0	0	0	0	0	0	0	0	0	0	1
271	VS-431-19	2019	9	Layer	Alajuela	Palmares	-	Isa Brown	1	Females	0	0	0	0	0	0	0	0	0	0	0	0	0	0	0	0	0	0	1
272	VS-432-19	2019	9	Incubator	Heredia	Barva	-	Cobb	1	-	0	0	0	0	0	0	0	0	0	0	0	0	0	0	0	0	0	0	1
273	VS-434-19	2019	9	Reproduction	-	-	1	Cobb	1	Females	0	0	0	0	0	0	0	0	0	0	0	0	0	0	0	0	0	0	1
274	VS-435-19	2019	9	Reproduction	-	-	1	Cobb	1	Males	0	0	0	0	0	0	0	0	0	0	0	0	0	0	0	0	0	0	1
275	VS-451-19	2019	10	Incubator	Alajuela	San Mateo	-	Cobb	1	-	0	0	0	0	0	0	0	0	0	0	0	0	0	0	0	0	0	0	1
276	VS-452-19	2019	10	Incubator	Alajuela	San Mateo	-	Cobb	1	-	0	0	0	0	0	0	0	0	0	0	0	0	0	0	0	0	0	0	1
277	VS-456-19	2019	10	Incubator	Heredia	Barva	-	Cobb	1	-	0	0	0	0	0	0	0	0	0	0	0	0	0	0	0	0	0	0	1
278	VS-462-19	2019	10	-	Heredia	Barva	-	Cobb	1	-	0	0	1	4	0	0	0	0	0	0	0	0	0	0	0	0	0	0	0
279	VS-465-19	2019	10	Broiler	Alajuela	Atenas	-	Cobb	6	-	0	0	1	1	0	0	0	0	0	0	0	0	0	0	0	0	0	0	0
280	VS-467-19	2019	10	Broiler	Heredia	Barva	-	Cobb	6	-	0	0	0	0	0	0	0	0	0	0	0	0	0	0	0	0	0	0	1
281	VS-473-19	2019	10	Incubator	Heredia	Barva	-	Cobb	1	-	0	0	0	0	0	0	0	0	0	0	0	0	0	0	0	0	0	0	1
282	VS-474-19	2019	10	Incubator	Heredia	Barva	-	Cobb	1	-	0	0	0	0	0	0	0	0	0	0	0	0	0	0	0	0	0	0	1
283	VS-481-19	2019	11	Incubator	Heredia	Barva	-	Isa Brown	1	Females	0	0	0	0	0	0	0	0	0	0	0	0	0	0	0	0	0	0	1
284	VS-485-19	2019	11	Reproduction	-	-	1	Cobb	1	Males	0	0	0	0	0	0	0	0	0	0	0	0	0	0	0	0	0	0	1
285	VS-486-19	2019	11	Reproduction	-	-	1	Cobb	1	Females	0	0	0	0	0	0	0	0	0	0	0	0	0	0	0	0	0	0	1
286	VS-489-19	2019	11	Broiler	Alajuela	Alajuela	-	Cobb	12	-	0	0	0	0	0	0	0	0	0	0	0	0	0	0	0	0	0	0	1
287	VS-501-19	2019	11	Layer	Alajuela	Atenas	-	Hy-Line	1	-	0	0	0	0	0	0	0	0	0	0	0	0	0	0	0	0	0	0	1
288	VS-506-19	2019	11	Layer	Alajuela	Atenas	-	Hy-Line	5	-	0	0	0	0	0	0	0	0	0	0	0	0	0	0	0	0	0	0	1
289	VS-523-19	2019	11	Incubator	Heredia	Barva	-	Isa Brown	1	-	0	0	0	0	0	0	0	0	0	0	0	0	0	0	0	0	0	0	1
290	VS-531-19	2019	11	Incubator	Heredia	Barva	-	Cobb	1	-	1	7	0	0	0	0	0	0	0	0	0	0	0	0	0	0	0	0	0
291	VS-532-19	2019	11	Reproduction	-	-	1	Dekalb White/ Isa Brown	1	Females	1	7	0	0	0	0	0	0	0	0	0	0	0	0	0	0	0	0	0
292	VS-533-19	2019	11	Reproduction	-	-	1	Dekalb White/ Isa Brown	1	Males	1	7	0	0	0	0	0	0	0	0	0	0	0	0	0	0	0	0	0
293	VS-522-19	2019	11	Broiler	Alajuela	San Ramón	-	Cobb	4	-	0	0	0	0	0	0	0	0	0	0	0	0	0	0	0	0	0	0	1
294	VS-002-18	2018	1	Incubator	Alajuela	San Mateo	-	Cobb	1	-	1	1	0	0	0	0	0	0	0	0	0	0	0	0	0	0	0	0	0
295	VS-008-18	2018	1	Reproduction	Alajuela	Grecia	-	Cobb	1	Males	0	0	0	0	0	0	0	0	0	0	0	0	0	0	0	0	0	0	1
296	VS-009-18	2018	1	Reproduction	Alajuela	Grecia	-	Cobb	1	Females	0	0	0	0	0	0	0	0	0	0	0	0	0	0	0	0	0	0	1
297	VS-018-18	2018	1	Reproduction	-	-	1	Cobb	1	Females	0	0	0	0	0	0	0	0	0	0	0	0	0	0	0	0	0	0	1
298	VS-019-18	2018	1	Reproduction	-	-	1	Cobb	1	Males	0	0	0	0	0	0	0	0	0	0	0	0	0	0	0	0	0	0	1
299	VS-029-18	2018	1	Incubator	Heredia	Barva	-	Cobb	1	-	0	0	0	0	0	0	0	0	0	0	0	0	0	0	0	0	0	0	1
300	VS-034-18	2018	1	Layer	Alajuela	Naranjo	-	Hy-Line	1	Females	1	1	0	0	0	0	0	0	0	0	0	0	0	0	0	0	0	0	0
301	VS-037-18	2018	1	Incubator	Heredia	Barva	-	Dekalb White	1	Females	0	0	0	0	0	0	0	0	0	0	0	0	0	0	0	0	0	0	1
302	VS-038-18	2018	1	Incubator	Alajuela	San Mateo	-	Cobb	1	-	0	0	0	0	0	0	0	0	0	0	0	0	0	0	0	0	0	0	1
303	VS-039-18	2018	1	Incubator	Alajuela	San Mateo	-	Ross	1	-	0	0	0	0	0	0	0	0	0	0	0	0	0	0	0	0	0	0	1
304	VS-057-18	2018	2	Incubator	Alajuela	San Mateo	-	Hy-Line	1	Females	0	0	0	0	0	0	0	0	0	0	0	0	0	0	0	0	0	0	1
305	VS-058-18	2018	2	Incubator	Alajuela	San Mateo	-	Hy-Line	1	Females	0	0	0	0	0	0	0	0	0	0	0	0	0	0	0	0	0	0	1
306	VS-062-18	2018	2	Incubator	Alajuela	San Mateo	-	Cobb	1	-	0	0	0	0	0	0	0	0	0	0	0	0	0	0	0	0	0	0	1
307	VS-064-18a	2018	2	Incubator	Alajuela	San Mateo	-	Cobb	-	-	0	0	0	0	0	0	0	0	0	0	0	0	0	0	1	1	0	0	0
308	VS-064-18b	2018	2	Incubator	Alajuela	San Mateo	-	Cobb	-	-	0	0	0	0	0	0	0	0	0	0	0	0	0	0	1	1	0	0	0
309	VS-064-18c	2018	2	Incubator	Alajuela	San Mateo	-	Cobb	-	-	0	0	0	0	0	0	0	0	0	0	0	0	0	0	1	6	0	0	0
310	VS-065-18	2018	2	Incubator	Heredia	Barva	-	Cobb	1	-	0	0	0	0	0	0	0	0	0	0	0	0	0	0	0	0	0	0	1
311	VS-080-18	2018	2	Incubator	Heredia	Barva	-	Dekalb White	1	Females	0	0	0	0	0	0	0	0	0	0	0	0	0	0	0	0	0	0	1
312	VS-082-18a	2018	2	Incubator	Alajuela	San Mateo	-	Cobb	1	-	0	0	0	0	0	0	0	0	0	0	0	0	0	0	0	0	0	0	1
313	VS-082-18b	2018	2	Incubator	Alajuela	San Mateo	-	Cobb	3	-	0	0	0	0	0	0	0	0	0	0	0	0	0	0	0	0	0	0	1
314	VS-084-18	2018	2	Incubator	Alajuela	San Mateo	-	Cobb	-	-	0	0	0	0	0	0	0	0	0	0	0	0	0	0	0	0	0	0	1
315	VS-087-18	2018	2	Incubator	Alajuela	San Mateo	-	Cobb	1	-	0	0	0	0	0	0	0	0	0	0	0	0	0	0	0	0	0	0	1
316	VS-091-18	2018	2	Incubator	Puntarenas	Puntarenas	-	Cobb	1	-	0	0	0	0	0	0	0	0	0	0	0	0	0	0	0	0	0	0	1
317	VS-102-18	2018	2	Incubator	Alajuela	San Mateo	-	Ross	1	-	1	2	0	0	0	0	0	0	0	0	0	0	0	0	0	0	0	0	0
318	VS-103-18	2018	2	Incubator	Alajuela	San Mateo	-	Cobb	1	-	1	1	0	0	0	0	0	0	0	0	0	0	0	0	0	0	0	0	0
319	VS-117-18	2018	3	Incubator	Heredia	San Rafael	-	Cobb	1	-	0	0	0	0	0	0	0	0	0	0	0	0	0	0	0	0	0	0	1
320	VS-120-18	2018	3	Broiler	Puntarenas	Puntarenas	-	Cobb	22	-	0	0	0	0	0	0	0	0	0	0	0	0	0	0	0	0	0	0	1
321	VS-133-18	2018	4	Reproduction	-	-	1	Cobb	1	Females	0	0	0	0	0	0	0	0	0	0	0	0	0	0	0	0	0	0	1
322	VS-134-18	2018	4	Reproduction	-	-	1	Cobb	1	Males	0	0	0	0	0	0	0	0	0	0	0	0	0	0	0	0	0	0	1
323	VS-143-18	2018	4	Incubator	Heredia	San Rafael	-	Dekalb White	1	Females	0	0	0	0	0	0	0	0	0	0	0	0	0	0	0	0	0	0	1
324	VS-145-18	2018	4	Layer	Cartago	Turrialba	-	Isa Brown	28	Females	1	5	0	0	0	0	0	0	0	0	0	0	0	0	0	0	0	0	0
325	VS-153-18	2018	4	Broiler	Alajuela	Alajuela	-	Cobb	26	-	0	0	0	0	0	0	0	0	0	0	0	0	0	0	0	0	0	0	1
326	VS-159-18	2018	4	Layer	Alajuela	Atenas	-	Isa Brown	1	Females	0	0	0	0	0	0	0	0	0	0	0	0	0	0	0	0	0	0	1
327	VS-161-18	2018	4	Broiler	Alajuela	San Ramón	-	Cobb	5	-	0	0	0	0	0	0	0	0	0	0	0	0	0	0	0	0	0	0	1
328	VS-163-18	2018	4	Incubator	Heredia	Barva	-	Cobb	1	-	1	1	0	0	0	0	0	0	0	0	0	0	0	0	0	0	0	0	0
329	VS-164-18	2018	4	Incubator	San José	Turrubares	-	Cobb	1	-	0	0	0	0	0	0	0	0	0	0	0	0	0	0	0	0	0	0	1
330	Vs-165-18	2018	4	Incubator	San José	Turrubares	-	Cobb	1	-	0	0	0	0	0	0	0	0	0	0	0	0	0	0	0	0	0	0	1
331	VS-166-18	2018	4	Incubator	San José	Turrubares	-	Cobb	1	-	0	0	0	0	0	0	0	0	0	0	0	0	0	0	0	0	0	0	1
332	VS-167-18	2018	4	Incubator	San José	Turrubares	-	Ross	1	-	0	0	0	0	0	0	0	0	0	0	0	0	0	0	0	0	0	0	1
333	VS-168-18	2018	5	Incubator	Alajuela	San Mateo	-	Cobb	1	-	0	0	0	0	0	0	0	0	0	0	0	0	0	0	0	0	0	0	1
334	VS-169-18	2018	5	Incubator	Alajuela	San Mateo	-	Cobb	1	-	0	0	0	0	0	0	0	0	0	0	0	0	0	0	0	0	0	0	1
335	VS-170-18	2018	5	Incubator	Alajuela	San Mateo	-	Cobb	1	-	0	0	0	0	0	0	0	0	0	0	0	0	0	0	0	0	0	0	1
336	VS-171-18	2018	5	Incubator	Alajuela	San Mateo	-	Cobb	1	-	0	0	0	0	0	0	0	0	0	0	0	0	0	0	0	0	0	0	1
337	VS-209-18	2018	5	Incubator	Heredia	Barva	-	Dekalb White	1	Females	0	0	0	0	0	0	0	0	0	0	0	0	0	0	0	0	0	0	1
338	VS-210-18	2018	5	Reproduction	Heredia	Barva	-	Cobb	1	Females	1	2	0	0	0	0	0	0	0	0	0	0	0	0	0	0	0	0	0
339	VS-211-18	2018	5	Reproduction	Heredia	Barva	-	Cobb	1	Males	1	4	0	0	0	0	0	0	0	0	0	0	0	0	0	0	0	0	0
340	VS-213-18	2018	5	Reproduction	Heredia	Barva	-	Cobb	1	-	0	0	0	0	0	0	0	0	0	0	0	0	0	0	0	0	0	0	1
341	VS-218-18	2018	5	Incubator	Alajuela	San Mateo	-	Cobb	1	-	0	0	0	0	0	0	0	0	0	0	0	0	0	0	0	0	0	0	1
342	VS-228-18	2018	6	Layer	Alajuela	Atenas	-	Isa Brown	1	Females	0	0	0	0	0	0	0	0	0	0	0	0	0	0	0	0	0	0	1
343	VS-239-18	2018	6	Reproduction	Alajuela	Grecia	-	Cobb	1	Males	0	0	0	0	0	0	0	0	0	0	0	0	0	0	0	0	0	0	1
344	VS-240-18	2018	6	Reproduction	Alajuela	Grecia	-	Cobb	1	Females	0	0	0	0	0	0	0	0	0	0	0	0	0	0	0	0	0	0	1
345	VS-241-18	2018	6	Incubator	Heredia	Barva	-	Isa Brown	1	-	0	0	0	0	0	0	0	0	0	0	0	0	0	0	0	0	0	0	1
346	VS-242-18	2018	6	Incubator	Puntarenas	Puntarenas	-	Cobb	1	-	0	0	0	0	1	1	0	0	0	0	0	0	0	0	0	0	0	0	0
347	VS-243-18	2018	6	Reproduction	-	-	1	Cobb	1	Females	0	0	0	0	0	0	0	0	0	0	0	0	0	0	0	0	0	0	1
348	VS-244-18	2018	6	Reproduction	-	-	1	Cobb	1	Males	0	0	0	0	0	0	0	0	0	0	0	0	0	0	0	0	0	0	1
349	VS-245-18	2018	6	Incubator	Heredia	Barva	-	Cobb	1	-	0	0	0	0	0	0	0	0	0	0	0	0	0	0	0	0	0	0	1
350	VS-246-18	2018	6	Broiler	San José	Dota	-	Cobb	4	-	0	0	0	0	0	0	0	0	0	0	0	0	0	0	0	0	0	0	1
351	VS-263-18	2018	7	Incubator	Heredia	Barva	-	Cobb	1	-	0	0	0	0	0	0	0	0	0	0	0	0	0	0	0	0	0	0	1
352	VS-264-18	2018	7	Incubator	Heredia	Barva	-	Dekalb White	1	Females	0	0	0	0	0	0	0	0	0	0	0	0	0	0	0	0	0	0	1
353	VS-286-18	2018	8	Incubator	Alajuela	Sarchí	-	Cobb	1	-	0	0	0	0	0	0	0	0	0	0	0	0	0	0	0	0	0	0	1
354	VS-287-18	2018	8	Incubator	Heredia	Barva	-	Cobb	1	-	0	0	0	0	0	0	0	0	0	0	0	0	0	0	0	0	0	0	1
355	VS-288-18	2018	8	Incubator	Alajuela	Sarchí	-	Cobb	1	-	0	0	0	0	0	0	0	0	0	0	0	0	0	0	0	0	0	0	1
356	VS-289-18	2018	8	Incubator	Heredia	Barva	-	Cobb	1	-	0	0	0	0	0	0	0	0	0	0	0	0	0	0	0	0	0	0	1
357	VS-290-18	2018	8	Incubator	Heredia	Barva	-	Cobb	1	-	0	0	0	0	0	0	0	0	0	0	0	0	0	0	0	0	0	0	1
358	VS-291-18	2018	8	Reproduction	-	-	1	Cobb	1	Females	1	3	0	0	0	0	0	0	1	2	0	0	0	0	0	0	0	0	0
359	VS-292-18	2018	8	Reproduction	-	-	1	Cobb	1	Males	0	0	0	0	0	0	0	0	0	0	0	0	0	0	0	0	0	0	1
360	VS-293-18	2018	8	Incubator	Heredia	Barva	-	Isa Brown	3	Females	0	0	0	0	0	0	0	0	0	0	0	0	0	0	0	0	0	0	1
361	VS-294-18	2018	8	Incubator	Heredia	Barva	-	Isa Brown	3	Females	0	0	0	0	0	0	0	0	0	0	0	0	0	0	0	0	0	0	1
362	VS-307-18	2018	8	Incubator	-	-	-	Cobb	1	-	0	0	0	0	0	0	0	0	0	0	0	0	0	0	0	0	0	0	1
363	VS-308-18	2018	8	Layer	Alajuela	Atenas	-	Hy-Line	1	Females	0	0	0	0	0	0	0	0	0	0	0	0	0	0	0	0	0	0	1
364	VS-332-18	2018	8	Incubator	Puntarenas	Puntarenas	-	Cobb	1	-	0	0	0	0	1	1	0	0	0	0	0	0	0	0	0	0	0	0	0
365	VS-337-18	2018	9	Incubator	Alajuela	San Mateo	-	Cobb	1	-	0	0	0	0	0	0	0	0	0	0	0	0	0	0	0	0	0	0	1
366	VS-352-18	2018	9	Incubator	Alajuela	Sarchí	-	Cobb	1	-	0	0	0	0	0	0	0	0	0	0	0	0	0	0	0	0	0	0	1
367	VS-353-18	2018	9	Broiler	Alajuela	San Ramón	-	Cobb	5	-	0	0	1	2	0	0	0	0	0	0	0	0	0	0	0	0	0	0	0
368	VS-357-18	2018	9	Incubator	Heredia	Barva	-	Isa Brown	1	Females	0	0	0	0	0	0	0	0	0	0	0	0	0	0	0	0	0	0	1
369	VS-382-18	2018	10	Layer	Alajuela	Grecia	-	Isa Brown	1	Females	0	0	0	0	0	0	0	0	0	0	0	0	0	0	0	0	0	0	1
370	VS-385-18	2018	10	Incubator	Heredia	Barva	-	Isa Brown	1	Females	0	0	0	0	0	0	0	0	0	0	0	0	0	0	0	0	0	0	1
371	VS-400-18	2018	10	Reproduction	-	-	1	Dekalb White/ Isa Brown	1	Females	0	0	0	0	0	0	0	0	0	0	0	0	0	0	0	0	0	0	1
372	VS-401-18	2018	10	Reproduction	-	-	1	Dekalb White/ Isa Brown	1	Males	0	0	0	0	0	0	0	0	0	0	0	0	0	0	0	0	0	0	1
373	VS-410-18	2018	10	Incubator	Heredia	Barva	-	Cobb	1	-	0	0	0	0	0	0	0	0	0	0	0	0	0	0	0	0	0	0	1
374	VS-414-18	2018	10	Reproduction	-	-	1	Cobb	1	Females	1	1	0	0	0	0	0	0	0	0	0	0	0	0	0	0	0	0	0
375	VS-415-18	2018	10	Reproduction	-	-	1	Cobb	1	Males	0	0	0	0	0	0	0	0	0	0	0	0	0	0	0	0	0	0	1
376	VS-424-18	2018	10	Layer	Alajuela	San Mateo	-	Isa Brown	1	-	0	0	0	0	0	0	0	0	0	0	0	0	0	0	0	0	0	0	1
377	VS-443-18	2018	11	Incubator	Alajuela	San Mateo	-	Cobb	1	-	0	0	1	3	0	0	0	0	0	0	0	0	0	0	0	0	0	0	0
378	VS-453-18	2018	11	Reproduction	Alajuela	Atenas	-	Hy-Line	1	-	0	0	0	0	0	0	0	0	0	0	0	0	0	0	0	0	0	0	1
379	VS-470-18	2018	11	Incubator	Heredia	Barva	-	Cobb	1	-	0	0	0	0	0	0	0	0	0	0	0	0	0	0	0	0	0	0	1
380	VS-471-18	2018	11	Incubator	Heredia	Barva	-	Isa Brown	1	-	0	0	0	0	0	0	0	0	0	0	0	0	0	0	0	0	0	0	1
381	VS-472-18	2018	11	Reproduction	-	-	1	Cobb	1	Females	1	1	0	0	0	0	0	0	0	0	0	0	0	0	0	0	0	0	0
382	VS-473-18	2018	11	Reproduction	-	-	1	Cobb	1	Males	0	0	0	0	0	0	0	0	0	0	0	0	0	0	0	0	0	0	1
383	VS-002-17	2017	1	Incubator	Heredia	San Rafael	-	Isa Brown	1	Females	0	0	0	0	0	0	0	0	0	0	0	0	0	0	0	0	0	0	1
384	VS-26-17	2017	1	Layer	Alajuela	Atenas	-	Isa Brown	1	Females	1	1	0	0	0	0	0	0	0	0	0	0	0	0	0	0	0	0	0
385	VS-29-17	2017	1	Incubator	Alajuela	Palmares	-	Hy-Line	1	Females	0	0	0	0	0	0	0	0	0	0	0	0	0	0	0	0	0	0	1
386	VS-30-17	2017	1	Incubator	Alajuela	Palmares	-	Hy-Line	1	Females	0	0	0	0	0	0	0	0	0	0	0	0	0	0	0	0	0	0	1
387	VS-31-17	2017	1	Incubator	Alajuela	Palmares	-	Hy-Line	1	Females	0	0	0	0	0	0	0	0	0	0	0	0	0	0	0	0	0	0	1
388	VS-32-17	2017	1	Incubator	Heredia	Barva	-	Cobb	1	-	0	0	0	0	0	0	0	0	0	0	0	0	0	0	0	0	0	0	1
389	VS-34-17	2017	1	Reproduction	Alajuela	Grecia	-	Cobb	1	-	0	0	0	0	0	0	0	0	0	0	0	0	0	0	0	0	0	0	1
390	VS-37-17	2017	1	Reproduction	Alajuela	Grecia	-	Cobb	1	Males	0	0	0	0	0	0	0	0	0	0	0	0	0	0	0	0	0	0	1
391	VS-38-17	2017	1	Reproduction	Alajuela	Grecia	-	Cobb	1	Females	0	0	0	0	0	0	0	0	0	0	0	0	0	0	0	0	0	0	1
392	VS-46-17	2017	2	Incubator	Alajuela	San Mateo	-	Cobb	1	-	0	0	0	0	0	0	0	0	0	0	0	0	0	0	0	0	0	0	1
393	VS-66-17	2017	2	Reproduction	-	-	1	Cobb	1	Males	1	1	0	0	0	0	0	0	0	0	0	0	0	0	0	0	0	0	0
394	VS-67-17	2017	2	Reproduction	-	-	1	Cobb	1	Females	0	0	0	0	1	1	0	0	0	0	0	0	0	0	0	0	0	0	0
395	VS-76-17	2017	2	Incubator	Alajuela	Palmares	-	Hy-Line	1	Females	0	0	0	0	0	0	0	0	0	0	0	0	0	0	0	0	0	0	1
396	VS-77-17	2017	2	Incubator	Alajuela	Palmares	-	Hy-Line	1	Females	0	0	0	0	0	0	0	0	0	0	0	0	0	0	0	0	0	0	1
397	VS-78-17	2017	2	Incubator	Alajuela	Palmares	-	Hy-Line	1	Females	0	0	0	0	0	0	0	0	0	0	0	0	0	0	0	0	0	0	1
398	VS-87-17	2017	2	Layer	Alajuela	Alajuela	-	Isa Brown	1	Females	0	0	0	0	0	0	0	0	0	0	0	0	0	0	0	0	0	0	1
399	VS-88-17	2017	2	Incubator	Heredia	Barva	-	Cobb	1	-	0	0	0	0	0	0	0	0	0	0	0	0	0	0	0	0	0	0	1
400	VS-89-17	2017	2	Incubator	Heredia	Barva	-	Dekalb White/ Isa Brown	1	-	0	0	0	0	0	0	0	0	0	0	0	0	0	0	0	0	0	0	1
401	VS-95-17	2017	2	Incubator	Alajuela	San Mateo	-	Cobb	1	-	0	0	0	0	0	0	0	0	0	0	0	0	0	0	0	0	0	0	1
402	VS-96-17	2017	2	Incubator	Alajuela	San Mateo	-	Cobb	1	-	0	0	0	0	0	0	0	0	0	0	0	0	0	0	0	0	0	0	1
403	Vs-97-17	2017	2	Incubator	Alajuela	San Mateo	-	Cobb	1	-	0	0	0	0	0	0	0	0	0	0	0	0	0	0	0	0	0	0	1
404	VS-98-17	2017	2	Incubator	Alajuela	San Mateo	-	Ross	1	-	0	0	0	0	0	0	0	0	0	0	0	0	0	0	0	0	0	0	1
405	VS-101-17	2017	3	Incubator	Alajuela	Atenas	-	Hy-Line	1	Females	0	0	0	0	0	0	0	0	0	0	0	0	0	0	0	0	0	0	1
406	VS-102-17	2017	3	Incubator	Alajuela	Atenas	-	Hy-Line	1	Females	0	0	0	0	0	0	0	0	0	0	0	0	0	0	0	0	0	0	1
407	VS-103-17	2017	3	Incubator	Alajuela	Atenas	-	Hy-Line	1	Females	0	0	0	0	0	0	0	0	0	0	0	0	0	0	0	0	0	0	1
408	VS-115-17	2017	3	Incubator	Heredia	Barva	-	Cobb	1	-	0	0	0	0	0	0	0	0	0	0	0	0	0	0	0	0	0	0	1
409	VS-116-17	2017	3	Incubator	Alajuela	San Mateo	-	Cobb	1	-	0	0	0	0	0	0	0	0	0	0	0	0	0	0	0	0	0	0	1
410	VS-118-17	2017	3	Reproduction	-	-	1	Dekalb White/ Isa Brown	1	Females	0	0	0	0	0	0	0	0	0	0	0	0	0	0	0	0	0	0	1
411	VS-119-17	2017	3	Reproduction	-	-	1	Dekalb White/ Isa Brown	1	Males	0	0	0	0	0	0	0	0	0	0	0	0	0	0	0	0	0	0	1
412	VS-226-17	2017	3	Incubator	Puntarenas	Puntarenas	-	Cobb	1	-	0	0	0	0	0	0	0	0	0	0	0	0	0	0	0	0	0	0	1
413	VS-227-17	2017	3	Incubator	Puntarenas	Puntarenas	-	Cobb	1	-	0	0	0	0	0	0	0	0	0	0	0	0	0	0	0	0	0	0	1
414	VS-228-17	2017	3	Incubator	Puntarenas	Puntarenas	-	Ross	1	-	0	0	0	0	0	0	0	0	1	3	0	0	0	0	0	0	0	0	0
415	VS-229-17	2017	3	Incubator	Puntarenas	Puntarenas	-	Cobb	1	-	0	0	0	0	0	0	0	0	1	1	0	0	0	0	0	0	0	0	0
416	VS-230-17	2017	3	Incubator	Puntarenas	Puntarenas	-	Cobb	1	-	0	0	0	0	0	0	0	0	0	0	0	0	0	0	0	0	0	0	1
417	VS-233-17	2017	3	Incubator	Alajuela	San Mateo	-	Ross	1	-	0	0	0	0	0	0	0	0	0	0	0	0	0	0	0	0	0	0	1
418	VS-234a-17	2017	3	Incubator	Puntarenas	Puntarenas	-	Cobb/ Ross	1	-	1	1	0	0	0	0	0	0	0	0	0	0	0	0	0	0	0	0	0
419	VS-234b-17	2017	3	Incubator	Puntarenas	Puntarenas	-	Cobb/ Ross	1	-	0	0	1	2	0	0	0	0	0	0	0	0	0	0	0	0	0	0	0
420	VS-234c-17	2017	3	Incubator	Puntarenas	Puntarenas	-	Cobb/ Ross	1	-	1	1	0	0	1	1	0	0	0	0	0	0	0	0	0	0	0	0	0
421	VS-234d-17	2017	3	Incubator	Puntarenas	Puntarenas	-	Cobb/ Ross	1	-	0	0	0	0	0	0	0	0	1	1	0	0	0	0	0	0	0	0	0
422	VS-235-17	2017	3	Incubator	Puntarenas	Puntarenas	-	Cobb/ Ross	1	-	0	0	0	0	0	0	0	0	0	0	0	0	0	0	0	0	0	0	1
423	VS-237-17	2017	3	Incubator	Puntarenas	Puntarenas	-	Cobb	1	-	1	3	0	0	0	0	0	0	0	0	0	0	0	0	0	0	0	0	0
424	VS-239-17	2017	3	Incubator	Alajuela	Palmares	-	Hy-Line	1	Females	0	0	0	0	0	0	0	0	0	0	0	0	0	0	0	0	0	0	1
425	VS-240-17	2017	3	Incubator	Alajuela	Palmares	-	Hy-Line	1	Females	0	0	0	0	0	0	0	0	0	0	0	0	0	0	0	0	0	0	1
426	VS-241-17	2017	3	Incubator	Alajuela	Palmares	-	Hy-Line	1	Females	0	0	0	0	0	0	0	0	0	0	0	0	0	0	0	0	0	0	1
427	VS-242-17	2017	3	Reproduction	Alajuela	Poás	-	Cobb	1	Males	0	0	1	1	0	0	0	0	0	0	0	0	0	0	0	0	0	0	0
428	VS-243-17	2017	3	Reproduction	Alajuela	Poás	-	Cobb	1	Females	0	0	0	0	0	0	0	0	0	0	0	0	0	0	0	0	0	0	1
429	VS-244-17	2017	3	Layer	Alajuela	Atenas	-	Isa Brown	1	Females	0	0	1	1	0	0	0	0	0	0	0	0	0	0	0	0	0	0	0
430	VS-245-17	2017	3	Incubator	Heredia	Barva	-	-	1	-	0	0	0	0	0	0	0	0	0	0	0	0	0	0	0	0	0	0	1
431	VS-276-17	2017	4	Incubator	Heredia	Barva	-	Cobb	1	-	0	0	0	0	0	0	0	0	0	0	0	0	0	0	0	0	0	0	1
432	VS-278-17	2017	5	Layer	Alajuela	San Mateo	-	Hy-Line	1	Females	0	0	0	0	0	0	0	0	0	0	0	0	0	0	0	0	0	0	1
433	VS-279-17	2017	5	Layer	Alajuela	San Mateo	-	Hy-Line	1	Females	0	0	0	0	0	0	0	0	0	0	0	0	0	0	0	0	0	0	1
434	VS-308-17	2017	5	Incubator	Puntarenas	Puntarenas	-	-	-	-	0	0	0	0	1	1	0	0	0	0	0	0	0	0	0	0	0	0	0
435	VS-309-17	2017	5	Incubator	Puntarenas	Puntarenas	-	-	-	-	0	0	0	0	1	1	0	0	0	0	0	0	0	0	0	0	0	0	0
436	VS-311-17	2017	5	Incubator	Heredia	Barva	-	Cobb	1	-	0	0	0	0	0	0	0	0	0	0	0	0	0	0	0	0	0	0	1
437	VS-312-17	2017	5	Incubator	Puntarenas	Puntarenas	-	Cobb	1	-	0	0	0	0	0	0	0	0	0	0	0	0	0	0	0	0	0	0	1
438	VS-323-17	2017	5	Incubator	Puntarenas	Puntarenas	-	Cobb	1	-	0	0	0	0	0	0	0	0	0	0	0	0	1	4	0	0	0	0	0
439	VS-324-17	2017	5	Incubator	Puntarenas	Puntarenas	-	Cobb	1	-	1	2	0	0	0	0	0	0	0	0	0	0	0	0	0	0	0	0	0
440	VS-325-17	2017	5	Incubator	Puntarenas	Puntarenas	-	Cobb	1	-	1	1	0	0	0	0	0	0	0	0	0	0	0	0	0	0	0	0	0
441	VS-326-17	2017	5	Incubator	Puntarenas	Puntarenas	-	Cobb	1	-	0	0	0	0	0	0	0	0	1	5	0	0	0	0	0	0	0	0	0
442	VS-327-17	2017	5	Incubator	Puntarenas	Puntarenas	-	Cobb	1	-	0	0	0	0	1	7	0	0	1	7	0	0	0	0	0	0	0	0	0
443	VS-328-17	2017	5	Incubator	Puntarenas	Puntarenas	-	Cobb	1	-	0	0	0	0	1	2	0	0	1	7	0	0	0	0	0	0	0	0	0
444	VS-330-17	2017	5	Incubator	Heredia	Barva	-	Redbro	1	Males	0	0	0	0	0	0	0	0	0	0	0	0	0	0	0	0	0	0	1
445	VS-331-17	2017	5	Incubator	Heredia	Barva	-	Redbro	1	Females	0	0	0	0	0	0	0	0	0	0	0	0	0	0	0	0	0	0	1
446	VS-334-17	2017	5	Incubator	Heredia	Barva	-	Isa Brown	1	-	0	0	0	0	0	0	0	0	0	0	0	0	0	0	0	0	0	0	1
447	VS-336-17	2017	5	Reproduction	Alajuela	Alajuela	-	Cobb	1	Females	0	0	0	0	0	0	0	0	0	0	0	0	0	0	0	0	0	0	1
448	VS-337-17	2017	5	Reproduction	Alajuela	Alajuela	-	Cobb	1	Females	0	0	0	0	0	0	0	0	0	0	0	0	0	0	0	0	0	0	1
449	VS-340a-17	2017	5	Incubator	Puntarenas	Puntarenas	-	Cobb	1	-	0	0	0	0	0	0	0	0	0	0	0	0	0	0	0	0	0	0	1
450	VS-340b-17	2017	5	Incubator	Puntarenas	Puntarenas	-	Cobb	1	-	0	0	0	0	1	1	0	0	0	0	0	0	0	0	0	0	0	0	0
451	VS-340c-17	2017	5	Incubator	Puntarenas	Puntarenas	-	Cobb	1	-	0	0	0	0	0	0	0	0	0	0	0	0	0	0	0	0	0	0	1
452	VS-369-17	2017	6	Layer	Alajuela	San Mateo	-	Isa Brown	1	Females	0	0	0	0	0	0	0	0	0	0	0	0	0	0	0	0	0	0	1
453	VS-379-17	2017	6	Incubator	Alajuela	San Mateo	-	Hy-Line	1	Females	0	0	0	0	0	0	0	0	0	0	0	0	0	0	0	0	0	0	1
454	VS-381-17	2017	6	Incubator	Alajuela	San Mateo	-	Ross	1	-	0	0	0	0	0	0	0	0	1	1	0	0	0	0	0	0	0	0	0
455	Vs-382-17	2017	6	Incubator	Alajuela	San Mateo	-	Cobb	1	-	0	0	0	0	0	0	0	0	0	0	0	0	0	0	0	0	0	0	1
456	VS-384-17	2017	6	Incubator	Heredia	Barva	-	Isa Brown	1	-	0	0	0	0	0	0	0	0	0	0	0	0	0	0	0	0	0	0	1
457	VS-401-17	2017	6	Incubator	Heredia	San Rafael	-	Cobb	1	-	0	0	0	0	0	0	0	0	0	0	0	0	0	0	0	0	0	0	1
458	Vs-404-17	2017	6	Incubator	Heredia	Barva	-	Isa Brown	1	Males	0	0	0	0	0	0	0	0	0	0	0	0	0	0	0	0	0	0	1
459	VS-419-17	2017	7	Reproduction	Alajuela	Grecia	-	Ross	1	Females	0	0	0	0	0	0	0	0	0	0	0	0	0	0	0	0	0	0	1
460	VS-420-17	2017	7	Reproduction	Alajuela	Grecia	-	Ross	1	Males	0	0	0	0	0	0	0	0	0	0	0	0	0	0	0	0	0	0	1
461	VS-425-17	2017	7	Reproduction	Heredia	San Rafael	-	Cobb	1	-	0	0	0	0	0	0	0	0	0	0	0	0	0	0	0	0	0	0	1
462	VS-429-17	2017	7	Incubator	Alajuela	San Mateo	-	Hy-Line	1	Females	0	0	0	0	0	0	0	0	0	0	0	0	0	0	0	0	0	0	1
463	VS-430-17	2017	7	Incubator	Alajuela	San Mateo	-	Hy-Line	1	Females	0	0	0	0	0	0	0	0	0	0	0	0	0	0	0	0	0	0	1
464	VS-431-17	2017	7	Broiler	Alajuela	Orotina	-	Ross	1	-	1	3	0	0	0	0	0	0	0	0	0	0	0	0	0	0	0	0	0
465	VS-432-17	2017	7	Broiler	Alajuela	Orotina	-	Cobb	1	-	1	4	0	0	0	0	0	0	0	0	0	0	0	0	0	0	0	0	0
466	VS-433-17	2017	7	Broiler	Alajuela	Orotina	-	Cobb	1	-	0	0	0	0	0	0	0	0	0	0	0	0	0	0	0	0	0	0	1
467	VS-444-17	2017	7	Incubator	Heredia	San Rafael	-	Dekalb White	1	Females	0	0	0	0	0	0	0	0	0	0	0	0	0	0	0	0	0	0	1
468	VS-467-17	2017	8	Layer	Alajuela	Atenas	-	Hy-Line	1	-	0	0	0	0	0	0	0	0	0	0	0	0	0	0	0	0	1	6	0
469	VS-472-17	2017	8	Reproduction	Heredia	Barva	-	Cobb	1	Males	0	0	0	0	0	0	0	0	0	0	0	0	0	0	0	0	0	0	1
470	Vs-473-17	2017	8	Reproduction	Heredia	Barva	-	Cobb	1	Females	0	0	0	0	0	0	0	0	0	0	0	0	0	0	0	0	0	0	1
471	VS-481-17	2017	8	Incubator	Heredia	Barva	-	Cobb	1	-	0	0	0	0	0	0	0	0	0	0	0	0	0	0	0	0	0	0	1
472	VS-482-17	2017	8	Layer	Alajuela	Atenas	-	Hy-Line	1	Females	1	1	0	0	0	0	0	0	0	0	0	0	0	0	0	0	0	0	0
473	VS-484-17	2017	9	Incubator	Heredia	Barva	-	Isa Brown	1	Females	0	0	0	0	0	0	0	0	0	0	0	0	0	0	0	0	0	0	1
474	VS-487-17	2017	9	Incubator	Heredia	Barva	-	Isa Brown	-	-	0	0	0	0	0	0	0	0	0	0	0	0	0	0	0	0	0	0	1
475	VS-507-17	2017	9	Reproduction	Alajuela	Poás	-	Cobb	1	Males	0	0	0	0	0	0	0	0	0	0	0	0	0	0	0	0	0	0	1
476	VS-508-17	2017	9	Reproduction	Alajuela	Poás	-	Cobb	1	Females	0	0	0	0	0	0	0	0	0	0	0	0	0	0	0	0	0	0	1
477	VS-514-17	2017	9	Incubator	Heredia	Barva	-	Isa Brown	1	Females	0	0	0	0	0	0	0	0	0	0	0	0	0	0	0	0	0	0	1
478	VS-519-17	2017	9	Incubator	Alajuela	San Mateo	-	Ross	1	-	0	0	0	0	0	0	0	0	0	0	0	0	0	0	0	0	0	0	1
479	VS-520-17	2017	9	Incubator	Alajuela	San Mateo	-	Cobb	1	-	0	0	0	0	0	0	0	0	0	0	0	0	0	0	0	0	0	0	1
480	VS-521-17	2017	9	Incubator	Alajuela	San Mateo	-	Cobb	1	-	0	0	0	0	0	0	0	0	0	0	0	0	0	0	0	0	0	0	1
481	VS-522-17	2017	9	Incubator	Alajuela	San Mateo	-	Cobb	1	-	0	0	0	0	0	0	0	0	0	0	0	0	0	0	0	0	0	0	1
482	VS-541-17	2017	10	Incubator	Heredia	Barva	-	Cobb	1	-	0	0	0	0	0	0	0	0	0	0	0	0	0	0	0	0	0	0	1
483	VS-548-17	2017	10	Reproduction	-	-	1	Cobb	1	Females	0	0	0	0	0	0	0	0	0	0	0	0	0	0	0	0	0	0	1
484	VS-549-17	2017	10	Reproduction	-	-	1	Cobb	1	Males	0	0	0	0	0	0	0	0	0	0	0	0	0	0	0	0	0	0	1
485	VS-559-17	2017	10	Broiler	Alajuela	Alajuela	-	Cobb	27	-	1	1	1	3	0	0	0	0	0	0	0	0	0	0	0	0	0	0	0
486	VS-560-17	2017	10	Layer	Alajuela	San Mateo	-	Hy-Line	1	Females	0	0	0	0	0	0	0	0	0	0	0	0	0	0	0	0	0	0	1
487	VS-562-17	2017	10	Layer	Alajuela	San Mateo	-	Isa Brown	1	-	0	0	1	1	0	0	0	0	0	0	0	0	0	0	0	0	0	0	0
488	VS-569-17	2017	10	Incubator	Heredia	Barva	-	Isa Brown	1	Females	0	0	0	0	0	0	0	0	0	0	0	0	0	0	0	0	0	0	1
489	VS-573-17	2017	11	Incubator	Alajuela	San Mateo	-	Cobb	1	-	0	0	0	0	0	0	0	0	0	0	0	0	0	0	0	0	0	0	1
490	VS-582-17	2017	11	Reproduction	Alajuela	Alajuela	-	Cobb	1	Males	0	0	0	0	0	0	0	0	0	0	0	0	0	0	0	0	0	0	1
491	VS-583-17	2017	11	Reproduction	Alajuela	Alajuela	-	Cobb	1	Males	0	0	0	0	0	0	0	0	0	0	0	0	0	0	0	0	0	0	1
492	VS-585-17	2017	11	Incubator	Heredia	Barva	-	Cobb	1	-	0	0	0	0	0	0	0	0	0	0	0	0	0	0	0	0	0	0	1
493	VS-590-17	2017	11	Layer	Alajuela	Atenas	-	Isa Brown	1	Females	0	0	0	0	0	0	0	0	0	0	0	0	0	0	0	0	0	0	1
494	VS-591-17	2017	11	Reproduction	-	-	1	Cobb	1	Males	0	0	0	0	0	0	0	0	0	0	0	0	0	0	0	0	0	0	1
495	Vs-592-17	2017	11	Reproduction	-	-	1	Cobb	1	Females	0	0	0	0	0	0	0	0	0	0	0	0	0	0	0	0	0	0	1
496	VS-593-17	2017	11	Reproduction	-	-	1	Redbro	1	Males	0	0	0	0	0	0	0	0	0	0	0	0	0	0	0	0	0	0	1
497	Vs-594-17	2017	11	Reproduction	-	-	1	Redbro	1	Females	0	0	0	0	0	0	0	0	0	0	0	0	0	0	0	0	0	0	1
498	VS-354-17	2017	5	Broiler	Alajuela	Alajuela	-	Cobb/ Ross	22	-	0	0	1	7	0	0	0	0	0	0	0	0	0	0	0	0	0	0	0
499	VS-07-16	2016	1	Incubator	Heredia	Barva	-	Cobb	1	-	0	0	0	0	0	0	0	0	0	0	0	0	0	0	0	0	0	0	1
500	VS-09-16	2016	1	Incubator	Heredia	Barva	-	Cobb	1	-	0	0	0	0	0	0	0	0	0	0	0	0	0	0	0	0	0	0	1
501	VS-18-16	2016	1	Incubator	Alajuela	San Mateo	-	Cobb	1	-	0	0	0	0	0	0	0	0	0	0	0	0	0	0	0	0	0	0	1
502	VS-19-16	2016	1	Incubator	Alajuela	San Mateo	-	Cobb	1	-	0	0	0	0	0	0	0	0	0	0	0	0	0	0	0	0	0	0	1
503	VS-20-16	2016	1	Incubator	Alajuela	San Mateo	-	Cobb	1	-	0	0	0	0	0	0	0	0	0	0	0	0	0	0	0	0	0	0	1
504	VS-26-16	2016	1	Reproduction	-	-	1	Cobb	1	Females	0	0	0	0	0	0	0	0	0	0	0	0	0	0	0	0	0	0	1
505	VS-27-16	2016	1	Reproduction	-	-	1	Cobb	1	Males	0	0	0	0	0	0	0	0	0	0	0	0	0	0	0	0	0	0	1
506	VS-31-16	2016	1	Incubator	Heredia	Barva	-	Dekalb White/ Isa Brown	1	Females	0	0	0	0	0	0	0	0	0	0	0	0	0	0	0	0	0	0	1
507	VS-32-16	2016	1	Incubator	Alajuela	San Mateo	-	Cobb	1	-	0	0	0	0	0	0	0	0	0	0	0	0	0	0	0	0	0	0	1
508	VS-45-16	2016	1	Layer	Alajuela	Palmares	-	Isa Brown	1	Females	0	0	0	0	0	0	0	0	0	0	0	0	0	0	0	0	0	0	1
509	VS-47-16	2016	2	Incubator	Heredia	Barva	-	Cobb	1	-	0	0	0	0	0	0	0	0	0	0	0	0	0	0	0	0	0	0	1
510	VS-48-16	2016	2	Incubator	Heredia	Barva	-	Cobb	1	-	0	0	0	0	0	0	0	0	0	0	0	0	0	0	0	0	0	0	1
511	VS-70-16	2016	2	Incubator	Alajuela	San Mateo	-	Cobb	1	-	0	0	1	1	0	0	0	0	0	0	0	0	0	0	0	0	0	0	0
512	VS-77-16	2016	2	Incubator	Alajuela	Alajuela	-	Hy-Line	1	-	0	0	0	0	0	0	0	0	0	0	0	0	0	0	0	0	0	0	1
513	VS-78-16	2016	2	Incubator	Alajuela	Alajuela	-	Hy-Line	1	-	0	0	0	0	0	0	0	0	0	0	0	0	0	0	0	0	0	0	1
514	VS-81-16	2016	2	Incubator	Heredia	Barva	-	Hy-Line	1	Females	0	0	0	0	0	0	0	0	0	0	0	0	0	0	0	0	0	0	1
515	VS-84-16	2016	2	Layer	Alajuela	Palmares	-	Hy-Line	1	Females	0	0	0	0	0	0	0	0	0	0	0	0	0	0	0	0	0	0	1
516	VS-85-16	2016	2	Layer	Alajuela	Palmares	-	Hy-Line	1	Females	0	0	0	0	0	0	0	0	0	0	0	0	0	0	0	0	0	0	1
517	VS-101-16	2016	2	Incubator	Alajuela	San Mateo	-	Cobb	1	-	1	1	0	0	0	0	0	0	0	0	0	0	0	0	0	0	0	0	0
518	VS-102-16	2016	2	Incubator	Alajuela	San Mateo	-	Cobb	1	-	1	3	0	0	0	0	0	0	0	0	0	0	0	0	0	0	0	0	0
519	VS-103-16	2016	2	Incubator	Alajuela	San Mateo	-	Cobb	1	-	1	5	0	0	0	0	0	0	0	0	0	0	0	0	0	0	0	0	0
520	VS-104-16	2016	2	Incubator	Alajuela	San Mateo	-	Ross	1	-	0	0	0	0	0	0	0	0	0	0	0	0	0	0	0	0	0	0	1
521	VS-105-16	2016	2	Incubator	Alajuela	San Mateo	-	Cobb	1	-	0	0	0	0	0	0	0	0	0	0	0	0	0	0	0	0	0	0	1
522	VS-112-16	2016	2	Reproduction	-	-	1	Cobb	1	Males	0	0	0	0	0	0	0	0	0	0	0	0	0	0	0	0	0	0	1
523	VS-113-16	2016	2	Reproduction	-	-	1	Cobb	1	Females	0	0	0	0	0	0	0	0	0	0	0	0	0	0	0	0	0	0	1
524	VS-117-16	2016	3	Incubator	Heredia	Barva	-	Cobb	1	-	0	0	0	0	0	0	0	0	0	0	0	0	0	0	0	0	0	0	1
525	VS-139-16	2016	3	Layer	Alajuela	Atenas	-	Isa Brown	1	-	0	0	0	0	0	0	0	0	0	0	1	3	0	0	0	0	0	0	0
526	VS-155-16	2016	4	Incubator	Alajuela	San Mateo	-	Cobb	1	-	0	0	0	0	0	0	0	0	0	0	0	0	0	0	0	0	0	0	1
527	VS-164-16	2016	4	Incubator	Heredia	Barva	-	Cobb	1	-	0	0	0	0	0	0	0	0	0	0	0	0	0	0	0	0	0	0	1
528	VS-165-16	2016	4	Incubator	Heredia	Barva	-	Dekalb White/ Isa Brown	1	-	0	0	0	0	0	0	0	0	0	0	0	0	0	0	0	0	0	0	1
529	VS-175-16	2016	4	Incubator	Heredia	Barva	-	Cobb	1	-	0	0	0	0	0	0	0	0	0	0	0	0	0	0	0	0	0	0	1
530	VS-184-16	2016	5	Reproduction	Alajuela	Poás	-	Cobb	1	Females	0	0	0	0	0	0	0	0	0	0	0	0	0	0	0	0	0	0	1
531	VS-185-16	2016	5	Reproduction	Alajuela	Poás	-	Cobb	1	Males	0	0	0	0	0	0	0	0	0	0	0	0	0	0	0	0	0	0	1
532	VS-189-16	2016	5	Incubator	Alajuela	San Mateo	-	Cobb	1	-	0	0	0	0	0	0	0	0	0	0	0	0	0	0	0	0	0	0	1
533	VS-211-16	2016	5	Incubator	Heredia	Barva	-	Cobb	1	-	0	0	0	0	0	0	0	0	0	0	0	0	0	0	0	0	0	0	1
534	VS-212-16	2016	5	Reproduction	-	-	1	Cobb	1	Males	0	0	0	0	0	0	0	0	0	0	0	0	0	0	0	0	0	0	1
535	VS-213-16	2016	5	Reproduction	-	-	1	Cobb	1	Females	0	0	0	0	0	0	0	0	0	0	0	0	0	0	0	0	0	0	1
536	VS-217-16	2016	5	Layer	Alajuela	Atenas	-	Isa Brown	1	Females	0	0	0	0	0	0	0	0	0	0	0	0	0	0	0	0	0	0	1
537	VS-219-16	2016	5	Incubator	Alajuela	San Mateo	-	Ross	1	-	0	0	0	0	0	0	0	0	0	0	0	0	0	0	0	0	0	0	1
538	VS-220-16	2016	5	Incubator	Heredia	Barva	-	Cobb	1	-	0	0	0	0	0	0	0	0	0	0	0	0	0	0	0	0	0	0	1
539	VS-222-16	2016	5	-	Alajuela	Alajuela	-	-	1	-	0	0	0	0	0	0	0	0	0	0	0	0	0	0	0	0	0	0	1
540	VS-223-16	2016	5	Incubator	Heredia	Barva	-	Cobb	1	-	0	0	0	0	0	0	0	0	0	0	0	0	0	0	0	0	0	0	1
541	VS-232-16	2016	5	Incubator	Alajuela	San Mateo	-	Cobb	1	-	0	0	0	0	0	0	0	0	0	0	0	0	0	0	0	0	0	0	1
542	VS-234.16	2016	5	Reproduction	-	-	1	Dekalb White/ Isa Brown	1	Females	0	0	0	0	0	0	0	0	0	0	0	0	0	0	0	0	0	0	1
543	VS-235-16	2016	5	Reproduction	-	-	1	Dekalb White/ Isa Brown	1	Males	0	0	0	0	0	0	0	0	0	0	0	0	0	0	0	0	0	0	1
544	VS-243-16	2016	6	Layer	-	-	-	Isa Brown	1	-	0	0	1	1	0	0	0	0	0	0	0	0	0	0	0	0	0	0	0
545	VS-260-16	2016	6	Incubator	Heredia	Barva	-	Ross	1	-	0	0	0	0	0	0	0	0	0	0	0	0	0	0	0	0	0	0	1
546	VS-267-16	2016	6	Incubator	Alajuela	San Mateo	-	Ross	1	-	0	0	0	0	0	0	0	0	0	0	0	0	0	0	0	0	0	0	1
547	VS-268-16	2016	6	Incubator	Alajuela	San Mateo	-	Cobb	1	-	0	0	0	0	1	1	0	0	0	0	0	0	0	0	0	0	0	0	0
548	VS-269-16	2016	6	Incubator	Heredia	Barva	-	Cobb	1	-	1	1	0	0	0	0	0	0	0	0	0	0	0	0	0	0	0	0	0
549	VS-282-16	2016	6	Incubator	Heredia	Barva	-	-	-	-	0	0	0	0	0	0	0	0	0	0	0	0	0	0	0	0	0	0	1
550	VS-288-16	2016	6	Reproduction	-	-	1	Cobb	-	Females	0	0	0	0	0	0	0	0	0	0	0	0	0	0	0	0	0	0	1
551	VS-289-16	2016	6	Reproduction	-	-	1	Cobb	-	Males	0	0	0	0	0	0	0	0	0	0	0	0	0	0	0	0	0	0	1
552	VS-294-16	2016	6	Broiler	Alajuela	Atenas	-	Cobb	1	-	0	0	0	0	0	0	0	0	0	0	0	0	0	0	0	0	0	0	1
553	VS-306-16	2016	6	Reproduction	Alajuela	Alajuela	-	Cobb	1	Males	0	0	0	0	0	0	0	0	0	0	0	0	0	0	0	0	0	0	1
554	VS-307-16	2016	6	Reproduction	Alajuela	Alajuela	-	Cobb	1	Females	0	0	0	0	0	0	0	0	0	0	0	0	0	0	0	0	0	0	1
555	VS-323-16	2016	7	Incubator	Heredia	Barva	-	Cobb	1	-	0	0	0	0	0	0	0	0	0	0	0	0	0	0	0	0	0	0	1
556	VS-335-16	2016	8	Incubator	Alajuela	San Mateo	-	Cobb	1	-	0	0	0	0	0	0	0	0	0	0	0	0	0	0	0	0	0	0	1
557	VS-338-16	2016	8	Incubator	Heredia	Barva	-	Dekalb White/ Isa Brown	1	-	0	0	0	0	0	0	0	0	0	0	0	0	0	0	0	0	0	0	1
558	VS-349-16	2016	8	Incubator	Heredia	Barva	-	Cobb	1	-	0	0	0	0	0	0	0	0	1	1	0	0	0	0	0	0	0	0	0
559	VS-358-16	2016	8	Incubator	Alajuela	San Mateo	-	Cobb	1	-	0	0	0	0	0	0	0	0	0	0	0	0	0	0	0	0	0	0	1
560	VS-359-16	2016	8	Incubator	Alajuela	San Mateo	-	Cobb	1	-	0	0	0	0	0	0	0	0	0	0	0	0	0	0	0	0	0	0	1
561	VS-361-16	2016	8	Reproduction	-	-	1	Cobb	1	Males	0	0	0	0	0	0	0	0	0	0	0	0	0	0	0	0	0	0	1
562	VS-362-16	2016	8	Reproduction	-	-	1	Cobb	1	Females	0	0	0	0	0	0	0	0	0	0	0	0	0	0	0	0	0	0	1
563	VS-375a-16	2016	8	Incubator	Alajuela	San Mateo	-	Cobb	1	-	0	0	0	0	0	0	0	0	0	0	0	0	0	0	0	0	0	0	1
564	VS-375b-16	2016	8	Incubator	Alajuela	San Mateo	-	Cobb	1	-	0	0	0	0	0	0	0	0	0	0	0	0	0	0	0	0	0	0	1
565	VS-375c-16	2016	8	Incubator	Alajuela	San Mateo	-	Cobb	1	-	0	0	0	0	0	0	0	0	0	0	0	0	0	0	0	0	0	0	1
566	VS-376-16	2016	8	Reproduction	Alajuela	Grecia	-	Cobb	1	Females	0	0	0	0	0	0	0	0	0	0	0	0	0	0	0	0	0	0	1
567	VS-377-16	2016	8	Reproduction	Alajuela	Grecia	-	Ross	1	Females	0	0	0	0	0	0	0	0	0	0	0	0	0	0	0	0	0	0	1
568	VS-378-16	2016	8	Broiler	Alajuela	San Ramón	-	Cobb	16	-	0	0	0	0	0	0	0	0	0	0	0	0	0	0	0	0	0	0	1
569	VS-382-16	2016	8	Incubator	Heredia	Barva	-	Isa Brown	1	Females	0	0	0	0	0	0	0	0	0	0	0	0	0	0	0	0	0	0	1
570	VS-391-16	2016	9	Incubator	Alajuela	San Mateo	-	Cobb	1	Females	1	1	1	1	0	0	0	0	0	0	0	0	0	0	0	0	0	0	0
571	VS-404-16	2016	9	Broiler	-	-	-	Cobb	1	-	0	0	1	6	0	0	0	0	0	0	0	0	0	0	0	0	0	0	0
572	VS-409-16	2016	9	Incubator	Heredia	Barva	-	Cobb	1	-	0	0	0	0	0	0	0	0	0	0	0	0	0	0	0	0	0	0	1
573	VS-415-16	2016	9	Incubator	Alajuela	San Mateo	-	Cobb	1	-	0	0	0	0	0	0	0	0	0	0	0	0	0	0	0	0	0	0	1
574	VS-422-16	2016	9	Incubator	Alajuela	Palmares	-	Hy-Line	1	Females	0	0	0	0	0	0	0	0	0	0	0	0	0	0	0	0	0	0	1
575	VS-423-16	2016	9	Incubator	Alajuela	Palmares	-	Hy-Line	1	Females	0	0	0	0	0	0	0	0	0	0	0	0	0	0	0	0	0	0	1
576	VS-426-16	2016	9	Incubator	Heredia	Barva	-	Dekalb White	1	-	0	0	0	0	0	0	0	0	0	0	0	0	0	0	0	0	0	0	1
577	VS-437-16	2016	9	Layer	Alajuela	Atenas	-	Hy-Line	1	Females	0	0	0	0	0	0	0	0	0	0	0	0	0	0	0	0	0	0	1
578	VS-438-16	2016	9	Broiler	Alajuela	Orotina	-	Cobb	1	-	0	0	1	1	0	0	0	0	0	0	0	0	0	0	0	0	0	0	0
579	VS-439-16	2016	9	Reproduction	-	-	1	Cobb	1	Males	0	0	0	0	0	0	0	0	0	0	0	0	0	0	0	0	0	0	1
580	VS-440-16	2016	9	Reproduction	-	-	1	Cobb	1	Females	0	0	0	0	0	0	0	0	0	0	0	0	0	0	0	0	0	0	1
581	VS-441-16	2016	9	Incubator	Alajuela	San Mateo	-	Cobb	1	Females	0	0	0	0	0	0	0	0	0	0	0	0	0	0	0	0	0	0	1
582	VS-463-16	2016	10	Reproduction	-	-	1	Dekalb White/ Isa Brown	1	Males	0	0	0	0	0	0	0	0	0	0	0	0	0	0	0	0	0	0	1
583	VS-464-16	2016	10	Reproduction	-	-	1	Dekalb White/ Isa Brown	1	Males	0	0	0	0	0	0	0	0	0	0	0	0	0	0	0	0	0	0	1
584	VS-465-16	2016	10	Incubator	Heredia	Barva	-	Cobb	1	-	0	0	0	0	0	0	0	0	0	0	0	0	0	0	0	0	0	0	1
585	VS-470-16	2016	10	Incubator	Alajuela	San Mateo	-	Cobb	1	Females	1	2	0	0	0	0	0	0	1	1	0	0	0	0	0	0	0	0	0
586	VS-472-16	2016	10	Layer	-	-	-	Isa Brown	3	Females	0	0	0	0	0	0	0	0	0	0	0	0	0	0	0	0	0	0	1
587	VS-482-16	2016	10	Reproduction	Alajuela	Poás	-	Cobb	2	Males	0	0	1	1	0	0	1	1	0	0	0	0	0	0	0	0	0	0	0
588	VS-496-16	2016	10	Incubator	Heredia	Barva	-	Isa Brown	1	Males	0	0	0	0	0	0	0	0	0	0	0	0	0	0	0	0	0	0	1
589	VS-504-16	2016	11	Incubator	Alajuela	San Mateo	-	Cobb	1	Females	0	0	0	0	0	0	0	0	0	0	0	0	0	0	0	0	0	0	1
590	VS-505-16	2016	11	Incubator	Heredia	Barva	-	Cobb	1	-	0	0	0	0	0	0	0	0	0	0	0	0	0	0	0	0	0	0	1
591	VS-518-16	2016	11	Incubator	Alajuela	San Mateo	-	Cobb	1	Females	0	0	0	0	0	0	0	0	0	0	0	0	0	0	0	0	0	0	1
592	VS-521-16	2016	11	Layer	Alajuela	Alajuela	-	Hy-Line	1	Females	0	0	0	0	0	0	0	0	0	0	0	0	0	0	0	0	0	0	1
593	VS-524-16	2016	11	Layer	Alajuela	Atenas	-	Isa Brown	1	Females	0	0	0	0	0	0	0	0	0	0	0	0	0	0	0	0	0	0	1
594	VS-539-16	2016	11	Incubator	Heredia	Barva	-	Dekalb White	1	Females	0	0	0	0	0	0	0	0	0	0	0	0	0	0	0	0	0	0	1
595	VS-547-16	2016	12	Incubator	Alajuela	San Mateo	-	Cobb	1	-	0	0	0	0	0	0	0	0	0	0	0	0	0	0	0	0	0	0	1
596	VS-548-16	2016	12	Incubator	Alajuela	San Mateo	-	Cobb	1	-	0	0	0	0	0	0	0	0	0	0	0	0	0	0	0	0	0	0	1
597	VS-549-16	2016	12	Incubator	Alajuela	San Mateo	-	Cobb	1	-	1	2	0	0	0	0	0	0	0	0	0	0	0	0	0	0	0	0	0
598	VS-550-16	2016	12	Incubator	Alajuela	San Mateo	-	Cobb	1	-	1	3	0	0	0	0	0	0	1	1	0	0	0	0	0	0	0	0	0
599	VS-004a-15	2015	1	Incubator	Heredia	Barva	-	-	1	-	0	0	0	0	0	0	0	0	0	0	0	0	0	0	0	0	0	0	1
600	VS-004b-15	2015	1	Incubator	Heredia	Barva	-	-	1	-	0	0	0	0	0	0	0	0	0	0	0	0	0	0	0	0	0	0	1
601	VS-010-15	2015	1	Incubator	Heredia	Barva	-	Cobb	1	-	0	0	0	0	0	0	0	0	0	0	0	0	0	0	0	0	0	0	1
602	VS-012-15	2015	1	Incubator	Heredia	Barva	-	Cobb	1	-	0	0	0	0	0	0	0	0	0	0	0	0	0	0	0	0	0	0	1
603	VS-016a-15	2015	1	Incubator	Alajuela	San Mateo	-	Cobb	1	-	0	0	1	2	0	0	0	0	0	0	0	0	0	0	0	0	0	0	0
604	VS-016b-15	2015	1	Incubator	Alajuela	San Mateo	-	Cobb	1	-	0	0	0	0	0	0	0	0	0	0	0	0	0	0	0	0	0	0	1
605	VS-020-15	2015	1	Broiler	Alajuela	Atenas	-	Cobb	4	-	0	0	0	0	0	0	0	0	0	0	0	0	0	0	0	0	0	0	1
606	VS-021-15	2015	1	Broiler	Alajuela	Atenas	-	Cobb	20	-	0	0	0	0	0	0	0	0	0	0	0	0	0	0	0	0	0	0	1
607	VS-043-15	2015	2	Reproduction	Alajuela	Poás	-	Cobb	1	Females	0	0	0	0	0	0	0	0	0	0	0	0	0	0	0	0	0	0	1
608	VS-044-15	2015	2	Reproduction	Alajuela	Poás	-	Cobb	1	Males	0	0	0	0	0	0	0	0	0	0	0	0	0	0	0	0	0	0	1
609	VS-063-15	2015	2	Incubator	Alajuela	San Mateo	-	Hubbard	1	-	0	0	0	0	0	0	0	0	0	0	0	0	0	0	0	0	0	0	1
610	VS-064-15	2015	2	Incubator	Alajuela	San Mateo	-	Cobb	1	-	0	0	0	0	0	0	0	0	0	0	0	0	0	0	0	0	0	0	1
611	VS-067-15	2015	2	Layer	Alajuela	Atenas	-	Hy-Line	1	-	0	0	0	0	0	0	0	0	0	0	0	0	0	0	0	0	0	0	1
612	VS-068-15	2015	2	Layer	Alajuela	San Mateo	-	Isa Brown	1	-	0	0	0	0	0	0	0	0	0	0	0	0	0	0	0	0	0	0	1
613	VS-073-15	2015	2	-	Alajuela	Atenas	-	Isa Brown	1	-	0	0	0	0	0	0	0	0	0	0	0	0	0	0	0	0	0	0	1
614	VS-074-15	2015	2	Reproduction	Heredia	Barva	-	Cobb	1	Females	0	0	0	0	0	0	0	0	0	0	0	0	0	0	0	0	0	0	1
615	VS-075-15	2015	2	Reproduction	Heredia	Barva	-	Cobb	1	Males	0	0	0	0	0	0	0	0	0	0	0	0	0	0	0	0	0	0	1
616	VS-077-15	2015	2	Incubator	Heredia	Barva	-	Cobb	1	-	0	0	0	0	0	0	0	0	0	0	0	0	0	0	0	0	0	0	1
617	VS-079-15	2015	2	Incubator	Heredia	Barva	-	Cobb	1	-	0	0	0	0	0	0	0	0	0	0	0	0	0	0	0	0	0	0	1
618	VS-092-15	2015	2	Broiler	Alajuela	San Mateo	-	Hubbard	30	-	0	0	0	0	0	0	0	0	0	0	0	0	0	0	0	0	0	0	1
619	VS-094a-15	2015	3	Reproduction	Alajuela	San Mateo	-	Cobb	1	-	0	0	0	0	0	0	0	0	0	0	0	0	0	0	0	0	0	0	1
620	VS-094b-15	2015	3	Reproduction	Alajuela	San Mateo	-	Cobb	1	-	0	0	0	0	0	0	0	0	0	0	0	0	0	0	0	0	0	0	1
621	VS-094c-15	2015	3	Reproduction	Alajuela	San Mateo	-	Cobb	1	-	0	0	0	0	0	0	0	0	0	0	0	0	0	0	0	0	0	0	1
622	VS-114-15	2015	3	Incubator	Heredia	Barva	-	Cobb	1	-	0	0	0	0	0	0	0	0	0	0	0	0	0	0	0	0	0	0	1
623	VS-122-15	2015	3	Incubator	Heredia	Barva	-	Dekalb White/ Isa Brown	1	-	0	0	0	0	0	0	0	0	0	0	0	0	0	0	0	0	0	0	1
624	VS-123-15	2015	3	Incubator	Heredia	Barva	-	Isa Brown	1	Females	0	0	0	0	0	0	0	0	0	0	0	0	0	0	0	0	0	0	1
625	VS-125a-15	2015	3	Broiler	Alajuela	San Mateo	-	Cobb	1	-	0	0	0	0	0	0	0	0	0	0	0	0	0	0	0	0	0	0	1
626	VS-125b-15	2015	3	Broiler	Alajuela	San Mateo	-	Cobb	1	-	0	0	0	0	0	0	0	0	0	0	0	0	0	0	0	0	0	0	1
627	VS-125c-15	2015	3	Broiler	Alajuela	San Mateo	-	Cobb	1	-	0	0	0	0	0	0	0	0	0	0	0	0	0	0	0	0	0	0	1
628	VS-126-15	2015	3	Reproduction	Heredia	Barva	-	Isa Brown	1	Males	1	1	0	0	0	0	0	0	0	0	0	0	0	0	0	0	0	0	0
629	VS-127-15	2015	3	Reproduction	Heredia	Barva	-	Dekalb White	1	Males	0	0	0	0	0	0	0	0	0	0	0	0	0	0	0	0	0	0	1
630	VS-128-15	2015	3	Reproduction	Heredia	Barva	-	Dekalb White	1	Females	0	0	0	0	0	0	0	0	0	0	0	0	0	0	0	0	0	0	1
631	VS-141-15	2015	4	Broiler	-	-	-	Cobb/ Hubb	22	-	0	0	1	6	0	0	0	0	0	0	0	0	0	0	0	0	0	0	0
632	VS-142-15	2015	4	Broiler	-	-	-	Cobb	24	-	0	0	0	0	0	0	0	0	0	0	0	0	0	0	0	0	0	0	1
633	VS-145-15	2015	4	Reproduction	Heredia	Barva	-	Cobb	1	Males	0	0	0	0	0	0	0	0	0	0	0	0	0	0	0	0	0	0	1
634	VS-146-15	2015	4	Reproduction	Heredia	Barva	-	Cobb	1	Females	0	0	0	0	0	0	0	0	0	0	0	0	0	0	0	0	0	0	1
635	VS-151-15	2015	4	Incubator	Heredia	Barva	-	Cobb	1	-	0	0	0	0	0	0	0	0	0	0	0	0	0	0	0	0	0	0	1
636	VS-152-15	2015	4	Broiler	Alajuela	Atenas	-	Cobb/ Hubb	23	-	0	0	0	0	0	0	0	0	0	0	0	0	0	0	0	0	0	0	1
637	VS-154-15	2015	4	Incubator	Heredia	Barva	-	Isa Brown	1	-	0	0	0	0	0	0	0	0	0	0	0	0	0	0	0	0	0	0	1
638	VS-155-15	2015	4	Incubator	Heredia	Barva	-	Cobb	1	-	0	0	0	0	0	0	0	0	0	0	0	0	0	0	0	0	0	0	1
639	VS-159a-15	2015	5	Incubator	Alajuela	San Mateo	-	Cobb	1	-	0	0	0	0	1	1	0	0	0	0	0	0	0	0	0	0	0	0	0
640	VS-159a-15	2015	5	Incubator	Alajuela	San Mateo	-	Cobb	1	-	0	0	0	0	0	0	0	0	0	0	0	0	0	0	0	0	0	0	1
641	VS-159a-15	2015	5	Incubator	Alajuela	San Mateo	-	Cobb	1	-	0	0	0	0	0	0	0	0	0	0	0	0	0	0	0	0	0	0	1
642	VS-171-15	2015	5	Broiler	Alajuela	San Ramón	-	Cobb	38	-	0	0	0	0	0	0	0	0	0	0	0	0	0	0	0	0	0	0	1
643	VS-195-15	2015	5	Incubator	Heredia	Barva	-	Cobb	1	-	0	0	0	0	0	0	0	0	0	0	0	0	0	0	0	0	0	0	1
644	VS-199-15	2015	5	Incubator	Heredia	Barva	-	Cobb	1	-	0	0	0	0	0	0	0	0	0	0	0	0	0	0	0	0	0	0	1
645	VS-202-15	2015	5	Incubator	Heredia	Barva	-	Isa Brown	1	-	0	0	0	0	0	0	0	0	0	0	0	0	0	0	0	0	0	0	1
646	VS-215-15	2015	5	Reproduction	-	-	1	Sasso	1	Females	0	0	0	0	0	0	0	0	0	0	0	0	0	0	0	0	0	0	1
647	VS-216-15	2015	5	Reproduction	-	-	1	Sasso	1	Males	1	1	0	0	0	0	0	0	0	0	0	0	0	0	0	0	0	0	0
648	VS-224-15	2015	5	Broiler	Alajuela	Atenas	-	Cobb/ Hubb	5	-	0	0	0	0	0	0	0	0	0	0	0	0	0	0	0	0	0	0	1
649	VS-225-15	2015	5	Broiler	Alajuela	Atenas	-	Hubbard	3	-	0	0	0	0	0	0	0	0	0	0	0	0	0	0	0	0	0	0	1
650	VS-228a-15	2015	5	Reproduction	Alajuela	Alajuela	-	Ross	1	Females	0	0	0	0	0	0	0	0	1	2	0	0	0	0	0	0	0	0	0
651	VS-228b-15	2015	5	Reproduction	Alajuela	Alajuela	-	Ross	1	Males	0	0	0	0	0	0	0	0	0	0	0	0	0	0	0	0	0	0	1
652	VS-241-15	2015	6	Incubator	Alajuela	San Mateo	-	Cobb	1	-	0	0	0	0	0	0	0	0	0	0	0	0	0	0	0	0	0	0	1
653	VS-242-15	2015	6	Layer	-	-	-	Hy-Line	1	-	0	0	0	0	0	0	0	0	0	0	0	0	0	0	0	0	0	0	1
654	VS-244-15	2015	6	Reproduction	-	-	1	Cobb	1	Males	0	0	0	0	0	0	0	0	0	0	0	0	0	0	0	0	0	0	1
655	VS-245-15	2015	6	Reproduction	-	-	1	Cobb	1	Females	0	0	0	0	0	0	0	0	0	0	0	0	0	0	0	0	0	0	1
656	VS-260-15	2015	6	Incubator	Heredia	Barva	-	Cobb	1	-	0	0	0	0	0	0	0	0	0	0	0	0	0	0	0	0	0	0	1
657	VS-261-15	2015	6	Incubator	Heredia	Barva	-	Dekalb White	1	Females	0	0	0	0	0	0	0	0	0	0	0	0	0	0	0	0	0	0	1
658	VS-262-15	2015	6	Incubator	Heredia	Barva	-	-	-	-	1	1	0	0	0	0	0	0	0	0	0	0	0	0	0	0	0	0	0
659	VS-292-15	2015	7	Layer	Alajuela	Atenas	-	Hy-Line	1	Females	0	0	0	0	0	0	0	0	0	0	0	0	0	0	0	0	0	0	1
660	VS-300-15	2015	7	Incubator	Heredia	Barva	-	Cobb	1	-	1	1	0	0	0	0	0	0	0	0	0	0	0	0	0	0	0	0	0
661	VS-301-15	2015	7	Incubator	Heredia	Barva	-	Cobb	1	-	0	0	0	0	0	0	0	0	0	0	0	0	0	0	0	0	0	0	1
662	VS-309a-15	2015	7	Reproduction	Alajuela	Alajuela	-	Cobb	1	Females	0	0	0	0	0	0	0	0	0	0	0	0	0	0	0	0	0	0	1
663	VS-309b-15	2015	7	Reproduction	Alajuela	Alajuela	-	Cobb	1	Males	0	0	0	0	0	0	0	0	0	0	0	0	0	0	0	0	0	0	1
664	VS-316-15	2015	7	Incubator	Heredia	Barva	-	Isa Brown	1	Females	0	0	0	0	0	0	0	0	0	0	0	0	0	0	0	0	0	0	1
665	VS-318-15	2015	7	Broiler	Alajuela	Atenas	-	Cobb	10	-	0	0	0	0	0	0	0	0	0	0	0	0	0	0	0	0	0	0	1
666	VS-319-15	2015	7	Broiler	Alajuela	Atenas	-	Cobb	10	-	0	0	0	0	0	0	0	0	0	0	0	0	0	0	0	0	0	0	1
667	VS-343-15	2015	8	Layer	Alajuela	Atenas	-	Isa Brown	1	-	0	0	0	0	0	0	0	0	0	0	0	0	0	0	0	0	0	0	1
668	VS-346-15	2015	8	Reproduction	Heredia	Barva	-	Dekalb White/ Isa Brown	1	Males	1	8	0	0	0	0	0	0	0	0	0	0	0	0	0	0	0	0	0
669	VS-347-15	2015	8	Reproduction	Heredia	Barva	-	Dekalb White/ Isa Brown	1	Females	1	5	0	0	0	0	0	0	0	0	0	0	0	0	0	0	0	0	0
670	VS-354-15	2015	8	Broiler	Alajuela	San Carlos	-	Cobb	1	-	0	0	1	8	0	0	0	0	0	0	0	0	0	0	0	0	0	0	0
671	VS-355-15	2015	8	Incubator	Heredia	Barva	-	Cobb	1	-	0	0	0	0	0	0	0	0	0	0	0	0	0	0	0	0	0	0	1
672	VS-361-15	2015	8	Incubator	Heredia	Barva	-	Isa Brown	1	-	0	0	0	0	0	0	0	0	0	0	0	0	0	0	0	0	0	0	1
673	VS-362-15	2015	8	Incubator	Heredia	Barva	-	Cobb	1	-	0	0	0	0	0	0	0	0	0	0	0	0	0	0	0	0	0	0	1
674	VS-372-15	2015	8	Reproduction	-	-	1	Cobb	1	Males	0	0	0	0	0	0	0	0	0	0	0	0	0	0	0	0	0	0	1
675	VS-373-115	2015	8	Reproduction	-	-	1	Cobb	1	Females	0	0	0	0	0	0	0	0	0	0	0	0	0	0	0	0	0	0	1
676	VS-377-15	2015	8	Incubator	Alajuela	San Mateo	-	Cobb/ Hubb	1	-	0	0	0	0	0	0	0	0	0	0	0	0	0	0	0	0	0	0	1
677	VS-378-15	2015	8	Incubator	Alajuela	San Mateo	-	Cobb/ Hubb	1	-	0	0	0	0	0	0	0	0	0	0	0	0	0	0	0	0	0	0	1
678	VS-379-15	2015	8	Incubator	Alajuela	San Mateo	-	Cobb/ Hubb	1	-	1	1	0	0	0	0	0	0	0	0	0	0	0	0	0	0	0	0	0
679	VS-380-15	2015	8	Incubator	Alajuela	San Mateo	-	Cobb/ Hubb	1	-	0	0	0	0	0	0	0	0	0	0	0	0	0	0	0	0	0	0	1
680	VS-381-15	2015	8	Incubator	Alajuela	San Mateo	-	Cobb/ Hubb	1	-	0	0	0	0	0	0	0	0	0	0	0	0	0	0	0	0	0	0	1
681	VS-402-15	2015	8	Incubator	Heredia	Barva	-	Cobb	1	-	0	0	0	0	0	0	0	0	0	0	0	0	0	0	0	0	0	0	1
682	VS-403-15	2015	9	Incubator	Heredia	Barva	-	Cobb	1	-	0	0	0	0	0	0	0	0	0	0	0	0	0	0	0	0	0	0	1
683	VS-404-15	2015	9	Incubator	Heredia	Barva	-	Dekalb White/ Isa Brown	1	Females	0	0	0	0	0	0	0	0	0	0	0	0	0	0	0	0	0	0	1
684	VS-413-15	2015	9	Reproduction	Alajuela	Grecia	-	Cobb	2	Males	0	0	0	0	0	0	0	0	0	0	0	0	0	0	0	0	0	0	1
685	VS-414-15	2015	9	Reproduction	Alajuela	Grecia	-	Cobb	2	Females	0	0	0	0	0	0	0	0	0	0	0	0	0	0	0	0	0	0	1
686	VS-427-15	2015	10	Layer	Alajuela	Atenas	-	Isa Brown	1	-	0	0	0	0	0	0	0	0	0	0	0	0	0	0	0	0	0	0	1
687	VS-438-15	2015	10	Broiler	-	-	-	-	35	-	0	0	1	5	0	0	0	0	0	0	0	0	0	0	0	0	0	0	0
688	VS-444-15	2015	10	Incubator	Heredia	Barva	-	Cobb	1	-	0	0	0	0	0	0	0	0	0	0	0	0	0	0	0	0	0	0	1
689	VS-449-15	2015	10	Incubator	Heredia	Barva	-	Cobb	1	-	0	0	0	0	0	0	0	0	0	0	0	0	0	0	0	0	0	0	1
690	VS-464-15	2015	10	Broiler	-	-	-	-	-	-	0	0	1	7	0	0	0	0	0	0	0	0	0	0	0	0	0	0	0
691	VS-465-15	2015	10	Incubator	Alajuela	San Mateo	-	-	-	-	0	0	0	0	0	0	0	0	0	0	0	0	0	0	0	0	0	0	1
692	VS-466-15	2015	10	Reproduction	-	-	1	Cobb	1	Males	0	0	0	0	0	0	0	0	0	0	0	0	0	0	0	0	0	0	1
693	VS-467-15	2015	10	Reproduction	-	-	1	Cobb	1	Females	0	0	0	0	0	0	0	0	0	0	0	0	0	0	0	0	0	0	1
694	VS-489-15	2015	11	Layer	Alajuela	San Mateo	-	Hy-Line	1	Females	0	0	0	0	0	0	0	0	0	0	0	0	0	0	0	0	0	0	1
695	VS-491-15	2015	11	Layer	Alajuela	Atenas	-	Isa Brown	1	-	0	0	0	0	0	0	0	0	0	0	0	0	0	0	0	0	0	0	1
696	VS-496-15	2015	11	Incubator	Alajuela	San Mateo	-	Cobb	1	-	0	0	0	0	0	0	0	0	0	0	0	0	0	0	0	0	0	0	1
697	VS-498-15	2015	11	Incubator	Heredia	Barva	-	Cobb	1	-	0	0	0	0	0	0	0	0	0	0	0	0	0	0	0	0	0	0	1
698	VS-499-15	2015	11	Reproduction	Alajuela	Poás	-	Cobb	1	Males	0	0	0	0	0	0	0	0	0	0	0	0	0	0	0	0	0	0	1
699	VS-500-15	2015	11	Reproduction	Alajuela	Poás	-	Cobb	1	Females	0	0	0	0	0	0	0	0	0	0	0	0	0	0	0	0	0	0	1
700	VS-501-15	2015	11	Incubator	Heredia	Barva	-	Cobb	1	-	0	0	0	0	0	0	0	0	0	0	0	0	0	0	0	0	0	0	1
701	VS-517-15	2015	11	Incubator	Heredia	Barva	-	Dekalb White/ Isa Brown	1	-	0	0	0	0	0	0	0	0	0	0	0	0	0	0	0	0	0	0	1
702	VS-534-15	2015	11	Layer	Alajuela	Atenas	-	Isa Brown	1	-	0	0	0	0	0	0	0	0	0	0	0	0	0	0	0	0	0	0	1
703	VS-565-15	2015	12	Broiler	Alajuela	San Mateo	-	Cobb	1	-	0	0	0	0	0	0	0	0	0	0	0	0	0	0	0	0	0	0	1
704	VS-003-14	2014	1	-	-	-	-	-	40	-	0	0	1	22	0	0	0	0	0	0	0	0	0	0	0	0	0	0	0
705	VS-013-14	2014	1	Reproduction	Heredia	Barva	-	Cobb	1	Males	1	10	0	0	0	0	0	0	0	0	0	0	0	0	0	0	0	0	0
706	VS-014-14	2014	1	Reproduction	Heredia	Barva	-	Cobb	1	Females	1	7	0	0	0	0	0	0	0	0	0	0	0	0	0	0	0	0	0
707	VS-022-14	2014	1	Broiler	Heredia	Barva	-	-	1	-	0	0	1	1	0	0	0	0	0	0	0	0	0	0	0	0	0	0	0
708	VS-024-14	2014	1	Reproduction	Alajuela	Atenas	-	Hy-Line	1	-	0	0	0	0	0	0	0	0	0	0	0	0	0	0	0	0	0	0	1
709	VS-026-14	2014	1	Incubator	Heredia	Barva	-	-	1	Females	0	0	0	0	0	0	0	0	0	0	1	1	0	0	0	0	0	0	0
710	VS-027-14	2014	1	Reproduction	Alajuela	Atenas	-	Hy-Line	1	-	0	0	0	0	0	0	0	0	0	0	0	0	0	0	0	0	0	0	1
711	VS-051-14	2014	2	Reproduction	Alajuela	Atenas	-	Isa Brown	1	-	1	1	0	0	0	0	0	0	0	0	0	0	0	0	0	0	0	0	0
712	VS-052-14	2014	2	Reproduction	Alajuela	Atenas	-	Isa Brown	1	-	0	0	0	0	0	0	0	0	0	0	0	0	0	0	0	0	0	0	1
713	VS-053-14	2014	2	Broiler	Heredia	Barva	-	-	-	-	0	0	1	1	0	0	0	0	0	0	0	0	0	0	0	0	0	0	0
714	VS-054-14	2014	2	-	Alajuela	Alajuela	-	-	274	-	1	1	0	0	0	0	0	0	0	0	0	0	0	0	0	0	0	0	0
715	VS-064-14	2014	2	Incubator	Heredia	Barva	-	-	1	Females	0	0	0	0	0	0	0	0	0	0	0	0	0	0	0	0	0	0	1
716	VS-073-14	2014	2	-	Alajuela	Alajuela	-	Isa Brown	1	-	1	1	0	0	0	0	0	0	0	0	0	0	0	0	0	0	0	0	0
717	VS-101-14	2014	3	-	Alajuela	Alajuela	-	Isa Brown	4	-	1	2	0	0	0	0	0	0	0	0	0	0	0	0	0	0	0	0	0
718	VS-104-14	2014	4	Broiler	Heredia	Barva	-	Cobb	1	-	0	0	0	0	0	0	0	0	0	0	0	0	0	0	0	0	0	0	1
719	VS-106-14	2014	4	Reproduction	Alajuela	Alajuela	-	Cobb	1	Males	0	0	0	0	1	1	0	0	0	0	0	0	0	0	0	0	0	0	0
720	VS-107-14	2014	4	Reproduction	Alajuela	Alajuela	-	Cobb	1	Females	1	1	0	0	0	0	0	0	0	0	0	0	0	0	0	0	0	0	0
721	VS-145-14	2014	4	Layer	Alajuela	Atenas	-	Hy-Line	1	-	0	0	0	0	0	0	0	0	0	0	0	0	0	0	0	0	0	0	1
722	VS-152-14	2014	5	Broiler	Heredia	Barva	-	-	1	-	1	1	0	0	0	0	0	0	0	0	0	0	0	0	0	0	0	0	0
723	VS-153-14	2014	5	Layer	Alajuela	Atenas	-	Hy-Line	1	-	0	0	0	0	0	0	0	0	0	0	0	0	0	0	0	0	0	0	1
724	VS-160-14	2014	5	Layer	Alajuela	San Mateo	-	Isa Brown	1	-	0	0	0	0	0	0	0	0	0	0	0	0	0	0	0	0	0	0	1
725	VS-167-14	2014	5	Reproduction	-	-	1	Cobb	1	-	0	0	0	0	0	0	0	0	0	0	0	0	0	0	0	0	0	0	1
726	VS-175-14	2014	5	Broiler	Heredia	Barva	-	Cobb	1	-	0	0	0	0	0	0	0	0	0	0	0	0	0	0	0	0	0	0	1
727	VS-176-14	2014	5	Broiler	Heredia	Barva	-	Cobb	1	-	0	0	0	0	0	0	0	0	0	0	0	0	0	0	0	0	0	0	1
728	VS-177-14	2014	5	Layer	Alajuela	Palmares	-	Isa Brown	1	Females	1	8	0	0	0	0	0	0	0	0	0	0	0	0	0	0	0	0	0
729	VS-180-14	2014	5	Incubator	Heredia	Barva	-	Isa Brown	1	Females	1	2	1	1	0	0	0	0	0	0	0	0	0	0	0	0	0	0	0
730	VS-192-14	2014	5	Layer	San José	Santa Ana	-	Isa Brown	1	Females	1	8	0	0	0	0	0	0	0	0	0	0	0	0	0	0	0	0	0
731	VS-193-14	2014	5	Broiler	Alajuela	Atenas	-	Cobb	1	Females	1	6	1	5	0	0	0	0	0	0	0	0	0	0	0	0	0	0	0
732	VS-194-14	2014	5	Reproduction	-	-	1	Cobb	1	Males	1	4	0	0	0	0	0	0	0	0	0	0	0	0	0	0	0	0	0
733	VS-195-14	2014	5	Reproduction	-	-	1	Cobb	1	Females	1	2	0	0	0	0	0	0	0	0	0	0	0	0	0	0	0	0	0
734	VS-196-14	2014	5	Reproduction	Alajuela	Alajuela	-	Cobb	1	-	0	0	0	0	0	0	0	0	0	0	0	0	0	0	0	0	0	0	1
735	VS-218-14	2014	6	Layer	Alajuela	Atenas	-	Hy-Line	1	-	1	5	1	1	0	0	0	0	0	0	0	0	0	0	0	0	0	0	0
736	VS-220a-14	2014	6	Broiler	Heredia	Barva	-	Sasso	1	Males	1	2	0	0	0	0	0	0	0	0	0	0	0	0	0	0	0	0	0
737	VS-220b-14	2014	6	Broiler	Heredia	Barva	-	Sasso	1	Females	1	2	1	1	0	0	0	0	0	0	0	0	0	0	0	0	0	0	0
738	VS-221-14	2014	6	Layer	Alajuela	Atenas	-	Hy-Line	1	Females	1	1	0	0	0	0	0	0	0	0	0	0	0	0	0	0	0	0	0
739	VS-229-14	2014	6	Reproduction	Alajuela	Sarchí	-	Cobb	1	Males	1	1	0	0	0	0	0	0	0	0	0	0	0	0	0	0	0	0	0
740	VS-230-14	2014	6	Reproduction	Alajuela	Sarchí	-	Cobb	1	Females	1	1	0	0	0	0	0	0	0	0	0	0	0	0	0	0	0	0	0
741	VS-247-14	2014	6	Layer	Alajuela	Atenas	-	Isa Brown	1	Females	0	0	0	0	0	0	0	0	0	0	0	0	0	0	0	0	0	0	1
742	VS-248.14	2014	6	Layer	Alajuela	Atenas	-	Dekalb White	1	Females	0	0	0	0	0	0	0	0	0	0	0	0	0	0	0	0	0	0	1
743	VS-272-14	2014	7	Layer	Alajuela	Alajuela	-	Hy-Line	1	Females	0	0	1	2	0	0	0	0	0	0	0	0	0	0	0	0	0	0	0
744	VS-279-14	2014	7	Incubator	Heredia	Barva	-	Cobb	1	-	0	0	0	0	0	0	0	0	0	0	0	0	0	0	0	0	0	0	1
745	VS-283-14	2014	7	Incubator	Heredia	Barva	-	-	1	Females	0	0	0	0	0	0	0	0	0	0	0	0	0	0	0	0	0	0	1
746	VS.326-14	2014	8	Reproduction	Heredia	Barva	-	Cobb	1	Females	0	0	1	2	0	0	0	0	0	0	0	0	0	0	0	0	0	0	0
747	VS-327-14	2014	8	Reproduction	Heredia	Barva	-	Cobb	1	Males	0	0	1	7	0	0	0	0	0	0	0	0	0	0	0	0	0	0	0
748	VS-338-14	2014	8	Incubator	Heredia	Barva	-	Isa Brown	1	Females	1	6	0	0	0	0	0	0	0	0	0	0	0	0	0	0	0	0	0
749	VS-341-14	2014	8	Incubator	Heredia	Barva	-	-	1	Females	1	1	0	0	0	0	0	0	0	0	0	0	0	0	0	0	0	0	0
750	VS-342-14	2014	8	Incubator	Heredia	Barva	-	-	1	Females	1	1	1	2	0	0	0	0	0	0	0	0	0	0	0	0	0	0	0
751	VS-344-14	2014	8	Broiler	Alajuela	Orotina	-	Cobb	1	-	0	0	1	7	0	0	0	0	0	0	0	0	0	0	0	0	0	0	0
752	VS-356-14	2014	8	Incubator	Heredia	Barva	-	Cobb	1	Females	0	0	1	7	0	0	0	0	0	0	0	0	0	0	0	0	0	0	0
753	VS-360-14	2014	9	Broiler	Alajuela	Atenas	-	-	31	-	0	0	1	3	0	0	0	0	0	0	0	0	0	0	0	0	0	0	0
754	VS-370-14	2014	9	Layer	Alajuela	Atenas	-	Isa Brown	1	-	1	1	0	0	0	0	0	0	0	0	0	0	0	0	0	0	0	0	0
755	VS-393-14	2014	9	Incubator	Alajuela	San Mateo	-	Cobb	1	-	0	0	0	0	0	0	0	0	0	0	0	0	0	0	0	0	0	0	1
756	VS-394-14	2014	9	Incubator	Alajuela	San Mateo	-	Cobb	1	-	0	0	0	0	0	0	0	0	0	0	0	0	0	0	0	0	0	0	1
757	VS-395-14	2014	9	Incubator	Alajuela	San Mateo	-	Cobb	1	-	1	1	0	0	0	0	0	0	0	0	0	0	0	0	0	0	0	0	0
758	VS-397-14	2014	9	Incubator	Alajuela	San Mateo	-	Cobb	1	-	1	1	1	2	0	0	0	0	0	0	0	0	0	0	0	0	0	0	0
759	VS-398-14	2014	9	Incubator	Alajuela	San Mateo	-	Hubbard	1	-	1	1	0	0	0	0	0	0	0	0	0	0	0	0	0	0	0	0	0
760	VS-399-14	2014	9	Incubator	Alajuela	San Mateo	-	Cobb	1	-	0	0	0	0	0	0	0	0	0	0	0	0	0	0	0	0	0	0	1
761	VS-400-14	2014	9	Incubator	Heredia	Barva	-	Cobb	1	Females	0	0	0	0	0	0	0	0	1	1	0	0	0	0	0	0	0	0	0
762	VS-404-14	2014	9	Layer	Alajuela	San Mateo	-	Isa Brown	1	-	1	1	0	0	0	0	0	0	0	0	0	0	0	0	0	0	0	0	0
763	VS-405-14	2014	9	Incubator	Heredia	Barva	-	Cobb	1	Females	1	1	0	0	0	0	0	0	0	0	0	0	0	0	0	0	0	0	0
764	VS-406-14	2014	9	Incubator	Heredia	Barva	-	Isa Brown	1	Females	1	7	0	0	0	0	0	0	0	0	0	0	0	0	0	0	0	0	0
765	VS-411-14	2014	9	Incubator	Alajuela	San Mateo	-	Cobb	1	-	1	2	0	0	0	0	0	0	0	0	0	0	0	0	0	0	0	0	0
766	VS-417-14	2014	9	Broiler	-	-	-	Cobb	28	-	0	0	1	4	0	0	0	0	0	0	0	0	0	0	0	0	0	0	0
767	VS-418-14	2014	9	Broiler	Alajuela	Atenas	-	Cobb	13	-	1	1	1	1	0	0	0	0	0	0	0	0	0	0	0	0	0	0	0
768	VS-439-14	2014	10	Reproduction	Alajuela	Grecia	-	Cobb	1	Males	0	0	0	0	0	0	0	0	0	0	0	0	0	0	0	0	0	0	1
769	VS-440-14	2014	10	Reproduction	Alajuela	Grecia	-	Cobb	1	Females	0	0	0	0	0	0	0	0	0	0	0	0	0	0	0	0	0	0	1
770	VS-443-14	2014	10	Reproduction	Heredia	Barva	-	Cobb	1	Males	0	0	0	0	0	0	0	0	0	0	0	0	0	0	0	0	0	0	1
771	VS-444-14	2014	10	Reproduction	Heredia	Barva	-	Cobb	1	Females	0	0	0	0	0	0	0	0	0	0	0	0	0	0	0	0	0	0	1
772	VS-445-14	2014	10	Broiler	Alajuela	Alajuela	-	Cobb	1	-	0	0	0	0	0	0	0	0	0	0	0	0	0	0	0	0	0	0	1
773	VS-446-14	2014	10	Reproduction	Heredia	Barva	-	Cobb	1	Males	0	0	0	0	0	0	0	0	0	0	0	0	0	0	0	0	0	0	1
774	VS-451-14	2014	10	Layer	-	-	-	Isa Brown	1	-	0	0	0	0	0	0	0	0	0	0	0	0	0	0	0	0	0	0	1
775	VS-452-14	2014	10	Layer	Alajuela	Atenas	-	Hy-Line	1	-	0	0	0	0	0	0	0	0	0	0	0	0	0	0	0	0	0	0	1
776	VS-453-14	2014	10	Reproduction	Heredia	Barva	-	Cobb	1	Females	0	0	0	0	0	0	0	0	0	0	0	0	0	0	0	0	0	0	1
777	VS-455-14	2014	10	Layer	Alajuela	Atenas	-	Hy-Line	1	Females	0	0	0	0	0	0	0	0	0	0	0	0	0	0	0	0	0	0	1
778	VS-456-14	2014	10	Incubator	Heredia	Barva	-	Dekalb White	1	Females	0	0	0	0	0	0	0	0	0	0	0	0	0	0	0	0	0	0	1
779	VS-457-14	2014	10	Incubator	Heredia	Barva	-	Cobb	1	Females	0	0	0	0	0	0	0	0	0	0	0	0	0	0	0	0	0	0	1
780	VS-467-14	2014	10	Broiler	Alajuela	Orotina	-	Cobb	1	-	1	4	0	0	0	0	0	0	0	0	0	0	0	0	0	0	0	0	0
781	VS-468-14	2014	10	Reproduction	Heredia	Barva	-	Dekalb White	1	Females	1	3	0	0	0	0	0	0	0	0	0	0	0	0	0	0	0	0	0
782	VS-469-14	2014	10	Reproduction	Heredia	Barva	-	Dekalb White	1	Males	1	2	0	0	0	0	0	0	0	0	0	0	0	0	0	0	0	0	0
783	VS-470-14	2014	10	Reproduction	Heredia	Barva	-	Isa Brown	1	Males	0	0	0	0	0	0	0	0	0	0	0	0	0	0	0	0	0	0	1
784	VS-471-14	2014	10	Reproduction	Heredia	Barva	-	Isa Brown	1	Females	0	0	0	0	0	0	0	0	0	0	0	0	0	0	0	0	0	0	1
785	VS-473-14	2014	10	Incubator	Alajuela	San Mateo	-	Cobb	1	-	0	0	0	0	0	0	0	0	0	0	0	0	0	0	0	0	0	0	1
786	VS-485-14	2014	11	Broiler	Heredia	Barva	-	-	1	Females	1	1	1	1	0	0	0	0	0	0	0	0	0	0	0	0	0	0	0
787	VS-488-14	2014	11	Incubator	Heredia	Barva	-	Cobb	1	Females	0	0	0	0	0	0	0	0	0	0	0	0	0	0	0	0	0	0	1
788	VS-489-14	2014	11	Incubator	Heredia	Barva	-	Isa Brown	1	Females	0	0	0	0	0	0	0	0	0	0	0	0	0	0	0	0	0	0	1
789	VS-496-14	2014	11	Broiler	Alajuela	Atenas	-	Cobb/ Hubb	2	-	0	0	0	0	0	0	0	0	0	0	0	0	0	0	0	0	0	0	1
790	VS-497-14	2014	11	Broiler	Alajuela	Atenas	-	Cobb/ Hubb	1	-	0	0	0	0	0	0	0	0	0	0	0	0	0	0	0	0	0	0	1
791	VS-530-14	2014	12	Reproduction	Alajuela	Alajuela	-	Cobb	1	Females	0	0	0	0	0	0	0	0	0	0	0	0	0	0	0	0	0	0	1
792	VS-531-14	2014	12	Reproduction	Alajuela	Alajuela	-	Cobb	1	Males	0	0	0	0	0	0	0	0	0	0	0	0	0	0	0	0	0	0	1
793	VS-537-14	2014	12	Broiler	Heredia	Barva	-	Cobb	1	Females	0	0	0	0	0	0	0	0	0	0	0	0	0	0	0	0	0	0	1
794	VS-539-14	2014	12	Broiler	Heredia	Barva	-	Cobb	1	Females	0	0	0	0	0	0	0	0	0	0	0	0	0	0	0	0	0	0	1
795	VS-540-14	2014	12	Incubator	Heredia	Barva	-	Isa Brown	1	Females	0	0	0	0	0	0	0	0	0	0	0	0	0	0	0	0	0	0	1
796	VS-01-13	2013	1	Layer	Alajuela	Poás	-	Hy-Line	1	-	0	0	0	0	0	0	0	0	0	0	0	0	0	0	0	0	0	0	1
797	VS-27-13	2013	1	Incubator	Heredia	Barva	-	Isa Brown	1	-	0	0	0	0	0	0	0	0	0	0	0	0	0	0	0	0	0	0	1
798	VS-28-13	2013	1	Incubator	Heredia	Barva	-	Cobb	1	-	0	0	0	0	0	0	0	0	0	0	0	0	0	0	0	0	0	0	1
799	VS-43-13	2013	2	Reproduction	Heredia	Barva	-	Cobb	1	Females	0	0	0	0	0	0	0	0	0	0	0	0	0	0	0	0	0	0	1
800	VS-44-13	2013	2	Reproduction	Heredia	Barva	-	Cobb	1	Males	0	0	0	0	0	0	0	0	0	0	0	0	0	0	0	0	0	0	1
801	VS-46-13	2013	2	Reproduction	-	-	1	Cobb	1	Females	0	0	1	1	0	0	0	0	0	0	0	0	0	0	0	0	0	0	0
802	VS-55-13	2013	2	Reproduction	Alajuela	Alajuela	-	Cobb	1	Males	0	0	0	0	0	0	0	0	0	0	0	0	0	0	0	0	0	0	1
803	VS-56-13	2013	2	Reproduction	Alajuela	Alajuela	-	Cobb	1	Females	0	0	0	0	0	0	0	0	0	0	0	0	0	0	0	0	0	0	1
804	VS-069-13	2013	2	Reproduction	-	-	1	-	-	-	1	5	0	0	0	0	0	0	0	0	0	0	0	0	0	0	0	0	0
805	VS-70-13	2013	2	Layer	Alajuela	Atenas	-	Isa Brown	1	-	1	1	0	0	0	0	0	0	0	0	0	0	0	0	0	0	0	0	0
806	VS-101-13	2013	3	Incubator	Heredia	Barva	-	Cobb	1	-	0	0	0	0	0	0	0	0	0	0	0	0	0	0	0	0	0	0	1
807	VS-109-13	2013	3	Incubator	Heredia	Barva	-	Isa Brown	1	Females	0	0	0	0	0	0	0	0	0	0	0	0	0	0	0	0	0	0	1
808	VS-110-13	2013	3	Incubator	Heredia	Barva	-	Isa Brown	1	Females	0	0	0	0	0	0	0	0	0	0	0	0	0	0	0	0	0	0	1
809	VS-111-13	2013	3	Incubator	Heredia	Barva	-	Dekalb White	1	Females	0	0	0	0	0	0	0	0	0	0	0	0	0	0	0	0	0	0	1
810	VS-149a-13	2013	4	Reproduction	Alajuela	Alajuela	-	Cobb	1	Males	0	0	0	0	0	0	0	0	0	0	0	0	0	0	0	0	0	0	1
811	VS-149b-13	2013	4	Reproduction	Alajuela	Alajuela	-	Cobb	1	Females	0	0	0	0	0	0	0	0	0	0	0	0	0	0	0	0	0	0	1
812	VS-155-13	2013	4	Reproduction	Alajuela	Atenas	-	Hy-Line	1	-	0	0	1	10	0	0	0	0	0	0	0	0	0	0	0	0	0	0	0
813	VS-170-13	2013	4	Reproduction	-	-	1	Isa Brown	1	Males	0	0	0	0	0	0	0	0	0	0	0	0	0	0	0	0	0	0	1
814	VS-171-13	2013	4	Reproduction	-	-	1	Dekalb White	1	Females	0	0	0	0	0	0	0	0	0	0	0	0	0	0	0	0	0	0	1
815	VS-172-13	2013	4	Reproduction	-	-	1	Dekalb White	1	Males	0	0	0	0	0	0	0	0	0	0	0	0	0	0	0	0	0	0	1
816	VS-173-13	2013	4	Reproduction	-	-	1	Isa Brown	1	Females	1	1	0	0	0	0	0	0	0	0	0	0	0	0	0	0	0	0	0
817	VS-193-13	2013	4	Layer	Alajuela	Atenas	-	Hy-Line	1	Males	1	3	0	0	0	0	0	0	0	0	0	0	0	0	0	0	0	0	0
818	VS-198-13	2013	4	Layer	Alajuela	Atenas	-	Hy-Line	1	Females	1	2	0	0	0	0	0	0	0	0	0	0	0	0	0	0	0	0	0
819	VS-222a-13	2013	5	-	Heredia	Sarapiqui	-	Cobb	20	-	0	0	1	7	0	0	0	0	0	0	0	0	0	0	0	0	0	0	0
820	VS-222b-13	2013	5	-	Heredia	Sarapiqui	-	Cobb	34	-	0	0	1	4	0	0	0	0	0	0	0	0	0	0	0	0	0	0	0
821	VS-228-13	2013	5	Incubator	Heredia	Barva	-	-	1	-	1	1	0	0	0	0	0	0	0	0	0	0	0	0	0	0	0	0	0
822	VS-234-13	2013	5	Incubator	Heredia	Barva	-	-	1	-	1	10	0	0	0	0	0	0	0	0	0	0	0	0	0	0	0	0	0
823	VS-236-13	2013	5	Incubator	Alajuela	San Mateo	-	Cobb	1	-	0	0	0	0	0	0	0	0	0	0	0	0	0	0	0	0	0	0	1
824	VS-237-13	2013	5	Incubator	Heredia	Barva	-	-	1	-	0	0	0	0	0	0	0	0	0	0	0	0	0	0	0	0	0	0	1
825	VS-245-13	2013	5	Reproduction	-	-	1	Cobb	1	Females	0	0	0	0	0	0	0	0	0	0	0	0	0	0	0	0	0	0	1
826	VS-257-13	2013	5	Broiler	Alajuela	Grecia	-	Cobb	1	Males	0	0	0	0	0	0	0	0	0	0	0	0	0	0	0	0	0	0	1
827	VS-258-13	2013	5	Broiler	Alajuela	Grecia	-	Cobb	1	Females	1	1	1	1	0	0	0	0	0	0	0	0	0	0	0	0	0	0	0
828	VS-261-13	2013	5	Broiler	Alajuela	Orotina	-	-	38	-	1	2	1	3	0	0	0	0	0	0	0	0	0	0	0	0	0	0	0
829	VS-263-13	2013	5	Broiler	Alajuela	Orotina	-	-	38	-	0	0	1	1	0	0	0	0	0	0	0	0	0	0	0	0	0	0	0
830	VS-277-13	2013	5	-	Alajuela	Grecia	-	-	11	Females	1	2	0	0	0	0	0	0	0	0	0	0	0	0	0	0	0	0	0
831	VS-303-13	2013	7	Incubator	Heredia	Barva	-	-	1	Females	0	0	0	0	0	0	0	0	0	0	0	0	0	0	0	0	0	0	1
832	VS-317-13	2013	7	Incubator	Heredia	Barva	-	-	1	-	0	0	0	0	0	0	0	0	0	0	0	0	0	0	0	0	0	0	1
833	VS-336-13	2013	7	Reproduction	-	-	1	Sasso	1	Males	1	8	0	0	0	0	0	0	0	0	0	0	0	0	0	0	0	0	0
834	VS-337-13	2013	7	Reproduction	-	-	1	Sasso	1	Females	1	10	0	0	0	0	0	0	0	0	0	0	0	0	0	0	0	0	0
835	VS-338-13	2013	7	Reproduction	-	-	1	Cobb	1	Males	1	9	0	0	0	0	0	0	0	0	0	0	0	0	0	0	0	0	0
836	VS-339-13	2013	7	Reproduction	-	-	1	Cobb	1	Females	1	7	0	0	0	0	0	0	0	0	0	0	0	0	0	0	0	0	0
837	VS-349-13	2013	7	Reproduction	Alajuela	Alajuela	-	Cobb	1	Males	0	0	0	0	0	0	0	0	0	0	0	0	0	0	0	0	0	0	1
838	VS-350-13	2013	7	Reproduction	Alajuela	Alajuela	-	Cobb	1	Females	1	2	0	0	0	0	0	0	0	0	0	0	0	0	0	0	0	0	0
839	VS-364-13	2013	7	Incubator	Alajuela	San Mateo	-	Cobb	1	-	0	0	0	0	1	3	0	0	0	0	0	0	0	0	0	0	0	0	0
840	VS-369-13	2013	7	Layer	Alajuela	San Mateo	-	Isa Brown	1	Males	0	0	0	0	0	0	0	0	0	0	0	0	0	0	0	0	0	0	1
841	VS-384-13	2013	8	Incubator	Heredia	Barva	-	-	1	Females	0	0	0	0	0	0	0	0	0	0	0	0	0	0	0	0	0	0	1
842	VS-410-13	2013	8	Incubator	Alajuela	San Mateo	-	Cobb	1	-	0	0	0	0	0	0	0	0	0	0	0	0	0	0	0	0	0	0	1
843	VS-428-13	2013	8	Broiler	Heredia	Barva	-	Cobb	1	-	1	1	0	0	0	0	0	0	0	0	0	0	0	0	0	0	0	0	0
844	VS-429-13	2013	9	Incubator	Heredia	Barva	-	-	1	-	0	0	0	0	0	0	0	0	0	0	0	0	0	0	0	0	0	0	1
845	VS-430-13	2013	9	Layer	Alajuela	Atenas	-	Hy-Line	1	-	0	0	0	0	0	0	0	0	1	4	0	0	0	0	0	0	0	0	0
846	VS-441-13	2013	9	Reproduction	Heredia	Barva	-	Dekalb White	1	Females	1	1	0	0	0	0	0	0	0	0	0	0	0	0	0	0	0	0	0
847	VS-447-13	2013	9	Reproduction	-	-	1	Cobb	1	Females	0	0	0	0	0	0	0	0	0	0	0	0	0	0	0	0	0	0	1
848	VS-449-13	2013	9	Incubator	Heredia	Barva	-	-	1	-	0	0	0	0	0	0	0	0	0	0	0	0	0	0	0	0	0	0	1
849	VS-451-13	2013	9	Reproduction	-	-	1	Cobb	1	Males	0	0	0	0	0	0	0	0	0	0	0	0	0	0	0	0	0	0	1
850	VS-452-13	2013	9	Reproduction	-	-	1	Cobb	1	Females	0	0	0	0	1	1	0	0	0	0	0	0	0	0	0	0	0	0	0
851	VS-462-13	2013	10	Incubator	Heredia	Barva	-	-	1	-	0	0	0	0	0	0	0	0	0	0	0	0	0	0	0	0	0	0	1
852	VS-481-13	2013	10	Incubator	Alajuela	San Mateo	-	Cobb	1	-	0	0	0	0	0	0	0	0	0	0	0	0	0	0	0	0	0	0	1
853	VS-482-13	2013	10	Incubator	Alajuela	San Mateo	-	Cobb	1	-	1	1	0	0	0	0	0	0	0	0	0	0	0	0	0	0	0	0	0
854	VS-483-13	2013	10	Reproduction	-	-	1	Cobb	1	Females	0	0	0	0	0	0	0	0	0	0	0	0	0	0	0	0	0	0	1
855	VS-510-13	2013	10	Incubator	Heredia	Barva	-	Isa Brown	1	Females	0	0	0	0	0	0	0	0	0	0	0	0	0	0	0	0	0	0	1
856	VS-520-13	2013	11	Incubator	Heredia	Barva	-	Cobb	1	-	0	0	0	0	0	0	0	0	0	0	0	0	0	0	0	0	0	0	1
857	VS-526-13	2013	11	Layer	Alajuela	Atenas	-	Hy-Line	1	Females	0	0	0	0	0	0	0	0	0	0	0	0	0	0	0	0	0	0	1
858	VS-536-13	2013	11	Reproduction	-	-	1	Cobb	1	-	0	0	0	0	0	0	0	0	1	1	0	0	0	0	0	0	0	0	0
859	VS-540-13	2013	11	Incubator	Heredia	Barva	-	Isa Brown	1	Females	1	1	0	0	0	0	0	0	0	0	0	0	0	0	0	0	0	0	0
860	VS-03-12	2012	1	-	Alajuela	Atenas	-	Isa Brown	3	-	0	0	0	0	0	0	0	0	0	0	0	0	0	0	0	0	0	0	1
861	VS-04-12	2012	1	Reproduction	-	-	1	Cobb	1	Females	0	0	1	1	0	0	0	0	0	0	0	0	0	0	0	0	0	0	0
862	VS-05-12	2012	1	Reproduction	-	-	1	Cobb	1	Males	0	0	0	0	0	0	0	0	0	0	0	0	0	0	0	0	0	0	1
863	VS-51-12	2012	2	Incubator	Alajuela	San Mateo	-	Cobb	1	-	1	2	0	0	0	0	0	0	0	0	0	0	0	0	0	0	0	0	0
864	VS-55A-12	2012	2	Incubator	Alajuela	San Mateo	-	Cobb	1	-	1	4	0	0	1	1	0	0	0	0	0	0	0	0	0	0	0	0	0
865	VS-55B-12	2012	2	Incubator	Alajuela	San Mateo	-	Cobb	1	-	1	1	0	0	1	2	0	0	0	0	0	0	0	0	0	0	0	0	0
866	VS-55C-12	2012	2	Incubator	Alajuela	San Mateo	-	Cobb	1	-	1	1	0	0	1	3	0	0	0	0	0	0	0	0	0	0	0	0	0
867	VS-67-12	2012	2	Incubator	Alajuela	San Mateo	-	-	-	-	0	0	0	0	0	0	0	0	0	0	0	0	0	0	0	0	0	0	1
868	VS-68-12	2012	2	-	Alajuela	Atenas	-	Hy-Line	1	-	0	0	0	0	0	0	0	0	0	0	0	0	0	0	0	0	0	0	1
869	VS-70-12	2012	2	Reproduction	-	-	1	Cobb	1	-	1	3	1	1	0	0	0	0	0	0	0	0	0	0	0	0	0	0	0
870	VS-71-12	2012	2	Reproduction	-	-	1	Cobb	1	-	1	2	0	0	0	0	0	0	0	0	0	0	0	0	0	0	0	0	0
871	VS-85-12	2012	3	Reproduction	Alajuela	Alajuela	-	Cobb	1	Females	0	0	0	0	0	0	0	0	0	0	0	0	0	0	0	0	0	0	1
872	VS-86-12	2012	3	Reproduction	Alajuela	Alajuela	-	Cobb	1	Males	0	0	0	0	0	0	0	0	0	0	0	0	0	0	0	0	0	0	1
873	VS-88-12	2012	3	-	Heredia	Barva	-	-	1	Males	0	0	0	0	0	0	0	0	0	0	0	0	0	0	0	0	0	0	1
874	VS-89-12	2012	3	Incubator	Heredia	Barva	-	Isa Brown	1	Females	1	2	1	1	0	0	0	0	0	0	0	0	0	0	0	0	0	0	0
875	VS-94-12	2012	3	Reproduction	Heredia	Barva	-	Dekalb White	1	Females	1	2	0	0	0	0	0	0	0	0	0	0	0	0	0	0	0	0	0
876	VS-95-12	2012	3	Reproduction	Heredia	Barva	-	Dekalb White	1	Males	1	4	1	2	0	0	0	0	0	0	0	0	0	0	0	0	0	0	0
877	VS-96-12	2012	3	Reproduction	Heredia	Barva	-	Isa Brown	1	Females	1	3	0	0	0	0	0	0	0	0	0	0	0	0	0	0	0	0	0
878	VS-97-12	2012	3	Reproduction	Heredia	Barva	-	Isa Brown	1	Males	1	8	0	0	0	0	0	0	0	0	0	0	0	0	0	0	0	0	0
879	VS-103-12	2012	3	-	Alajuela	Alajuela	-	Isa Brown	5	-	0	0	0	0	0	0	0	0	0	0	0	0	0	0	0	0	0	0	1
880	VS-133-12	2012	4	-	Alajuela	Atenas	-	Isa Brown	1	-	0	0	0	0	1	1	0	0	0	0	0	0	0	0	0	0	0	0	0
881	VS-144-12	2012	4	Incubator	Alajuela	San Mateo	-	Cobb	1	-	0	0	0	0	0	0	0	0	0	0	0	0	0	0	0	0	0	0	1
882	VS-182-12	2012	5	Incubator	Heredia	Barva	-	-	1	Males	0	0	0	0	0	0	0	0	0	0	0	0	0	0	0	0	0	0	1
883	VS-183-12	2012	5	Incubator	Heredia	Barva	-	-	1	Males	0	0	0	0	0	0	0	0	0	0	0	0	0	0	0	0	0	0	1
884	VS-217a-12	2012	6	Broiler	-	-	-	-	21	-	0	0	1	1	0	0	0	0	0	0	0	0	0	0	0	0	0	0	0
885	VS-217b-12	2012	6	Broiler	-	-	-	-	21	-	0	0	1	1	0	0	0	0	0	0	0	0	0	0	0	0	0	0	0
886	VS-220-12	2012	6	Broiler	-	-	-	Cobb	15	Males	0	0	1	1	0	0	0	0	0	0	0	0	0	0	0	0	0	0	0
887	VS-224-12	2012	6	-	-	-	-	Hy-Line	1	-	0	0	0	0	0	0	0	0	0	0	0	0	0	0	0	0	0	0	1
888	VS-231-12	2012	6	Incubator	Alajuela	San Mateo	-	Cobb	1	-	0	0	1	2	0	0	0	0	0	0	0	0	0	0	0	0	0	0	0
889	VS-234-12	2012	6	-	-	-	-	Hy-Line	1	-	0	0	1	1	0	0	0	0	0	0	0	0	0	0	0	0	0	0	0
890	VS-238-12a	2012	6	Reproduction	-	-	-	Hubbard	1	-	0	0	0	0	0	0	0	0	0	0	0	0	0	0	0	0	0	0	1
891	VS-238-12b	2012	6	Reproduction	-	-	-	Hubbard	1	-	0	0	0	0	0	0	0	0	0	0	0	0	0	0	0	0	0	0	1
892	VS-257-12	2012	6	Incubator	Heredia	Barva	-	-	1	Males	1	1	0	0	0	0	0	0	0	0	0	0	0	0	0	0	0	0	0
893	VS-258-12	2012	6	Incubator	Heredia	Barva	-	Dekalb White/ Isa Brown	1	Females	0	0	0	0	0	0	0	0	0	0	0	0	0	0	0	0	0	0	1
894	VS-272-12	2012	6	-	Alajuela	Atenas	-	Isa Brown	1	-	0	0	0	0	0	0	0	0	0	0	0	0	0	0	0	0	0	0	1
895	VS-273-12	2012	6	Layer	Alajuela	Atenas	-	Isa Brown	1	-	0	0	0	0	0	0	0	0	0	0	0	0	0	0	0	0	0	0	1
896	VS-276-12	2012	7	-	Heredia	Barva	-	Isa Brown	1	Males	0	0	0	0	0	0	0	0	0	0	0	0	0	0	0	0	0	0	1
897	VS-277-12	2012	7	-	Heredia	Barva	-	Dekalb White	1	-	0	0	0	0	0	0	0	0	0	0	0	0	0	0	0	0	0	0	1
898	VS-278-12	2012	7	-	Heredia	Barva	-	Isa Brown	1	Males	0	0	0	0	0	0	0	0	0	0	0	0	0	0	0	0	0	0	1
899	VS-279-12	2012	7	-	Heredia	Barva	-	Dekalb White	1	Females	0	0	0	0	0	0	0	0	0	0	0	0	0	0	0	0	0	0	1
900	VS-283-12	2012	7	Incubator	Heredia	Barva	-	-	1	-	0	0	0	0	0	0	0	0	0	0	0	0	0	0	0	0	0	0	1
901	VS-295-12	2012	8	-	Heredia	Barva	-	-	1	-	0	0	0	0	0	0	0	0	0	0	0	0	0	0	0	0	0	0	1
902	VS-306-12	2012	8	-	Alajuela	Atenas	-	-	28	-	0	0	1	10	0	0	0	0	0	0	0	0	0	0	0	0	0	0	0
903	VS-329-12	2012	8	Reproduction	Heredia	Barva	-	Cobb	1	-	0	0	0	0	0	0	0	0	0	0	0	0	0	0	0	0	0	0	1
904	VS-330-12	2012	8	Reproduction	Heredia	Barva	-	Cobb	1	-	1	2	0	0	1	1	0	0	0	0	0	0	0	0	0	0	0	0	0
905	VS-336-12	2012	8	Incubator	Alajuela	San Mateo	-	Cobb	1	-	0	0	0	0	0	0	0	0	0	0	0	0	0	0	0	0	0	0	1
906	VS-346-12	2012	8	Incubator	Heredia	Barva	-	Isa Brown	1	-	0	0	0	0	1	1	0	0	0	0	0	0	0	0	0	0	0	0	0
907	VS-347-12	2012	8	Incubator	Heredia	Barva	-	Cobb	1	-	0	0	0	0	0	0	0	0	0	0	0	0	0	0	0	0	0	0	1
908	VS-348-12	2012	8	Layer	Alajuela	Atenas	-	Hy-Line	1	-	0	0	0	0	0	0	0	0	0	0	0	0	0	0	0	0	0	0	1
909	VS- 350-12	2012	8	Reproduction	Alajuela	Alajuela	-	-	1	-	1	1	0	0	1	1	0	0	0	0	0	0	0	0	0	0	0	0	0
910	VS-351-12	2012	8	Reproduction	Alajuela	Alajuela	-	-	1	-	0	0	0	0	1	1	0	0	0	0	0	0	0	0	0	0	0	0	0
911	VS-352-12	2012	8	Incubator	Alajuela	San Mateo	-	-	1	-	0	0	0	0	0	0	0	0	0	0	0	0	0	0	0	0	0	0	1
912	VS-353-12	2012	8	Layer	Alajuela	Atenas	-	Hy-Line	1	-	0	0	0	0	0	0	0	0	0	0	0	0	0	0	0	0	0	0	1
913	VS-354-12	2012	8	Reproduction	-	-	1	Ross	1	Females	0	0	0	0	0	0	0	0	0	0	0	0	0	0	0	0	0	0	1
914	VS-385-12	2012	9	-	-	-	-	Isa Brown	1	-	0	0	1	2	0	0	0	0	0	0	0	0	0	0	0	0	0	0	0
915	VS-399-12	2012	9	Incubator	Heredia	Barva	-	-	1	-	0	0	0	0	0	0	0	0	0	0	0	0	0	0	0	0	0	0	1
916	VS-400-12	2012	9	Incubator	Heredia	Barva	-	-	1	-	0	0	0	0	0	0	0	0	0	0	0	0	0	0	0	0	0	0	1
917	VS-438-12	2012	10	Reproduction	-	-	1	Cobb	1	Females	0	0	0	0	1	1	0	0	0	0	0	0	0	0	0	0	0	0	0
918	VS-455-12	2012	10	Reproduction	-	-	1	Hy-Line	1	Males	0	0	0	0	0	0	0	0	0	0	0	0	0	0	0	0	0	0	1
919	VS-456-12	2012	10	Reproduction	-	-	1	Hy-Line	1	Females	0	0	0	0	0	0	0	0	0	0	0	0	0	0	0	0	0	0	1
920	VS-458-12	2012	10	Incubator	Alajuela	San Mateo	-	Cobb	1	-	0	0	0	0	0	0	0	0	0	0	0	0	0	0	0	0	0	0	1
921	VS-465-12	2012	10	Layer	Alajuela	Atenas	-	Hy-Line	1	-	0	0	0	0	0	0	0	0	0	0	0	0	0	0	0	0	0	0	1
922	VS-466-12	2012	10	Layer	Alajuela	Atenas	-	Hy-Line	1	-	0	0	0	0	0	0	0	0	0	0	0	0	0	0	0	0	0	0	1
923	VS-467-12	2012	10	Incubator	Heredia	Barva	-	-	1	-	0	0	0	0	0	0	0	0	0	0	0	0	0	0	0	0	0	0	1
924	VS-468-12	2012	10	Broiler	Heredia	Barva	-	-	1	-	0	0	0	0	0	0	0	0	0	0	0	0	0	0	0	0	0	0	1
925	VS-484-12	2012	10	Incubator	Alajuela	San Mateo	-	Cobb	1	-	1	6	0	0	0	0	0	0	0	0	0	0	0	0	0	0	0	0	0
926	VS-529-12	2012	11	Reproduction	-	-	1	-	1	Females	0	0	0	0	0	0	0	0	0	0	0	0	0	0	0	0	0	0	1
927	VS-531-12	2012	11	Layer	Alajuela	Atenas	-	Isa Brown	1	Females	0	0	0	0	1	1	0	0	0	0	0	0	0	0	0	0	0	0	0
928	VS-535-12	2012	11	Reproduction	-	-	1	Cobb	1	Males	0	0	0	0	0	0	0	0	0	0	0	0	0	0	0	0	0	0	1
929	VS-536-12	2012	11	Reproduction	-	-	1	Cobb	1	Females	0	0	0	0	0	0	0	0	1	1	0	0	0	0	0	0	0	0	0
930	VS-543-12	2012	11	-	Heredia	Barva	-	Isa Brown	1	Females	0	0	0	0	0	0	0	0	0	0	0	0	0	0	0	0	0	0	1
931	VS-547-12	2012	11	-	Heredia	Barva	-	Dekalb White	1	Females	0	0	0	0	0	0	0	0	0	0	0	0	0	0	0	0	0	0	1
932	VS-550-12	2012	11	-	Heredia	Barva	-	Dekalb White	1	Males	0	0	0	0	0	0	0	0	0	0	0	0	0	0	0	0	0	0	1
933	VS-551-12	2012	11	-	Heredia	Barva	-	Isa Brown	1	Males	0	0	0	0	1	1	0	0	0	0	0	0	0	0	0	0	0	0	0
934	VS-553-12	2012	12	Incubator	Heredia	Barva	-	-	1	-	0	0	0	0	0	0	0	0	0	0	0	0	0	0	0	0	0	0	1
935	VS-554-12	2012	12	Reproduction	-	-	1	-	1	Males	0	0	0	0	0	0	0	0	0	0	0	0	0	0	0	0	0	0	1
936	VS-569-12	2012	12	Incubator	Heredia	Barva	-	Isa Brown	1	-	0	0	0	0	0	0	0	0	0	0	0	0	0	0	0	0	0	0	1
937	VS-579-12	2012	12	Broiler	Heredia	Barva	-	-	1	-	1	1	1	1	0	0	0	0	0	0	0	0	0	0	0	0	0	0	0
938	14-01-11a	2011	1	-	Alajuela	Atenas	-	Hy-Line	1	-	0	0	0	0	1	1	0	0	0	0	0	0	0	0	0	0	0	0	0
939	14-01-11b	2011	1	-	Alajuela	Atenas	-	Hy-Line	1	-	0	0	0	0	0	0	0	0	0	0	0	0	0	0	0	0	0	0	1
940	14-01-11c	2011	1	-	Alajuela	Atenas	-	Hy-Line	1	-	0	0	0	0	0	0	0	0	0	0	0	0	0	0	0	0	0	0	1
941	14-01-11d	2011	1	-	Alajuela	Atenas	-	Hy-Line	1	-	0	0	0	0	0	0	0	0	0	0	0	0	0	0	0	0	0	0	1
942	16-01-11a	2011	1	-	Alajuela	Atenas	-	Hy-Line	1	-	0	0	0	0	0	0	0	0	0	0	0	0	0	0	0	0	0	0	1
943	16-01-11b	2011	1	-	Alajuela	Atenas	-	Hy-Line	1	-	0	0	0	0	0	0	0	0	0	0	0	0	0	0	0	0	0	0	1
944	06-02-11a	2011	2	-	-	-	-	Ross	1	-	0	0	0	0	0	0	0	0	0	0	0	0	0	0	0	0	0	0	1
945	06-02-11b	2011	2	-	-	-	-	Ross	1	-	1	1	0	0	0	0	0	0	0	0	0	0	0	0	0	0	0	0	0
946	06-02-11c	2011	2	-	-	-	-	Ross	1	-	1	1	0	0	0	0	0	0	0	0	0	0	0	0	0	0	0	0	0
947	06-02-11d	2011	2	-	-	-	-	Ross	1	-	1	1	1	1	0	0	0	0	0	0	0	0	0	0	0	0	0	0	0
948	06-02-11e	2011	2	-	-	-	-	Ross	1	-	0	0	0	0	0	0	0	0	0	0	0	0	0	0	0	0	0	0	1
949	21-02-11a	2011	2	-	Alajuela	Atenas	-	Isa Brown	1	-	0	0	0	0	0	0	0	0	0	0	0	0	0	0	0	0	0	0	1
950	21-02-11b	2011	2	-	Alajuela	Atenas	-	Isa Brown	1	-	0	0	0	0	0	0	0	0	0	0	0	0	0	0	0	0	0	0	1
951	21-02-11c	2011	2	-	Alajuela	Atenas	-	Isa Brown	1	-	1	1	0	0	0	0	0	0	0	0	0	0	0	0	0	0	0	0	0
952	21-02-11d	2011	2	-	Alajuela	Atenas	-	Isa Brown	1	-	1	1	0	0	0	0	0	0	0	0	0	0	0	0	0	0	0	0	0
953	21-02-11e	2011	2	-	Alajuela	Atenas	-	Isa Brown	1	-	1	1	0	0	0	0	0	0	0	0	0	0	0	0	0	0	0	0	0
954	34-04-11	2011	4	-	-	-	-	-	-	-	0	0	0	0	0	0	0	0	0	0	1	1	0	0	0	0	0	0	0
955	40-04-11	2011	4	-	-	-	-	-	-	-	1	1	0	0	0	0	0	0	0	0	0	0	0	0	0	0	0	0	0
956	2011-05-28	2011	5	-	Heredia	Barva	-	Isa Brown	6	-	1	1	1	1	1	1	0	0	0	0	0	0	0	0	0	0	0	0	0
957	34a-05-11	2011	5	Broiler	-	-	-	-	1	-	0	0	0	0	1	4	0	0	0	0	0	0	0	0	0	0	0	0	0
958	34b-05-11	2011	5	Broiler	-	-	-	-	1	-	0	0	0	0	1	1	0	0	0	0	0	0	0	0	0	0	0	0	0
959	36-05-11	2011	5	Incubator	Alajuela	San Mateo	-	Cobb	1	-	0	0	0	0	0	0	0	0	0	0	0	0	0	0	0	0	0	0	1
960	57-05-11	2011	5	Reproduction	Heredia	Barva	-	Dekalb White	1	-	1	3	0	0	1	3	0	0	0	0	0	0	0	0	0	0	0	0	0
961	58-05-11	2011	5	Reproduction	Alajuela	Alajuela	-	Cobb	1	-	0	0	0	0	0	0	0	0	0	0	0	0	0	0	0	0	0	0	1
962	64-05-11	2011	5	-	Alajuela	Atenas	-	Hy-Line	1	-	0	0	0	0	0	0	0	0	0	0	0	0	0	0	0	0	0	0	1
963	2011-06-04	2011	6	Incubator	Alajuela	Palmares	-	-	0	-	1	7	0	0	0	0	0	0	0	0	0	0	0	0	0	0	0	0	0
964	2011-07-02	2011	7	-	Alajuela	Atenas	-	Isa Brown	1	-	0	0	0	0	0	0	0	0	0	0	0	0	0	0	0	0	0	0	1
965	2011-07-08	2011	7	Reproduction	San José	Pavas	-	Cobb	203	-	0	0	0	0	0	0	0	0	0	0	0	0	0	0	0	0	0	0	1
966	2011-08-29	2011	8	-	Alajuela	Atenas	-	Hy-Line	1	-	0	0	0	0	0	0	0	0	0	0	0	0	0	0	0	0	0	0	1
967	39-08-11	2011	8	-	Alajuela	Atenas	-	Hy-Line	1	-	0	0	0	0	0	0	0	0	0	0	0	0	0	0	0	0	0	0	1
968	41-08-11	2011	8	Reproduction	-	-	1	Cobb	4	-	0	0	0	0	0	0	0	0	0	0	0	0	0	0	0	0	0	0	1
969	2011-09-21	2011	9	Reproduction	San José	Pavas	-	Cobb	280	Males	0	0	0	0	0	0	0	0	0	0	0	0	0	0	0	0	0	0	1
970	23a-09-11	2011	9	Layer	-	-	-	Hy-Line	21	Females	0	0	0	0	0	0	0	0	0	0	1	7	0	0	0	0	0	0	0
971	23b-09-11	2011	9	Layer	-	-	-	Hy-Line	21	Females	0	0	0	0	0	0	0	0	0	0	1	2	0	0	0	0	0	0	0
972	23c-09-11	2011	9	Layer	-	-	-	Hy-Line	21	Females	0	0	0	0	0	0	0	0	0	0	0	0	0	0	0	0	0	0	1
973	23d-09-11	2011	9	Layer	-	-	-	Hy-Line	21	Females	0	0	0	0	0	0	0	0	0	0	0	0	0	0	0	0	0	0	1
974	43-09-11	2011	9	Reproduction	Alajuela	Alajuela	-	Cobb	1	Males	0	0	0	0	0	0	0	0	1	2	0	0	0	0	0	0	0	0	0
975	66-09-11	2011	9	Reproduction	Heredia	Barva	-	Dekalb White/ Isa Brown	1	-	0	0	0	0	1	1	0	0	0	0	0	0	0	0	0	0	0	0	0
976	67-09-11	2011	9	-	Alajuela	Atenas	-	Hy-Line	1	-	0	0	0	0	0	0	0	0	0	0	0	0	0	0	0	0	0	0	1
977	76-09-11	2011	9	Reproduction	Alajuela	Atenas	-	Hy-Line	1	-	1	2	0	0	0	0	0	0	0	0	0	0	0	0	0	0	0	0	0
978	82a-09-11	2011	9	Reproduction	-	-	-	Isa Brown	1	Males	0	0	0	0	0	0	0	0	0	0	0	0	0	0	0	0	0	0	1
979	82b-09-11	2011	9	Reproduction	-	-	-	Dekalb White	1	Males	0	0	0	0	0	0	0	0	0	0	0	0	0	0	0	0	0	0	1
980	83-09-11	2011	9	Reproduction	-	-	-	Dekalb White	1	Females	0	0	0	0	0	0	0	0	0	0	0	0	0	0	0	0	0	0	1
981	41-10-11	2011	10	Incubator	Alajuela	San Mateo	-	Cobb	1	-	0	0	0	0	0	0	0	0	0	0	0	0	0	0	0	0	0	0	1
982	42-10-11	2011	10	Incubator	Alajuela	San Mateo	-	Ross	1	-	0	0	0	0	0	0	0	0	0	0	0	0	0	0	0	0	0	0	1
983	2011-11-02	2011	11	-	Alajuela	Atenas	-	Isa Brown	1	-	0	0	0	0	1	1	0	0	0	0	0	0	0	0	0	0	0	0	0
984	2011-11-03	2011	11	-	-	-	-	Isa Brown	1	-	0	0	0	0	0	0	0	0	0	0	0	0	0	0	0	0	0	0	1
985	2011-11-07	2011	11	-	Alajuela	Atenas	-	Hy-Line	1	-	0	0	0	0	0	0	0	0	0	0	0	0	0	0	0	0	0	0	1
986	33-11-11	2011	11	-	Alajuela	Alajuela	-	Cobb	1	Males	0	0	0	0	0	0	0	0	0	0	0	0	0	0	0	0	0	0	1
987	34-11-11	2011	11	-	Alajuela	Alajuela	-	Cobb	1	Females	0	0	0	0	0	0	0	0	0	0	0	0	0	0	0	0	0	0	1
988	2010-01-01	2010	1	Broiler	Alajuela	Atenas	-	Cobb	1	-	0	0	0	0	0	0	0	0	0	0	0	0	0	0	0	0	0	0	1
989	2010-01-04	2010	1	-	-	-	-	-	1	-	1	1	0	0	0	0	0	0	0	0	0	0	0	0	0	0	0	0	0
990	06-01- 10	2010	1	-	Alajuela	Alajuela	-	Cobb	1	-	0	0	0	0	0	0	0	0	0	0	0	0	0	0	0	0	0	0	1
991	2010-01-12	2010	1	-	Alajuela	Atenas	-	Isa Brown	1	-	0	0	0	0	0	0	0	0	0	0	0	0	0	0	0	0	0	0	1
992	2010-01-15	2010	1	Layer	Heredia	Barva	-	-	1	-	0	0	0	0	0	0	0	0	0	0	0	0	0	0	0	0	0	0	1
993	2010-01-29	2010	1	-	Alajuela	San Mateo	-	Cobb	1	-	0	0	0	0	0	0	0	0	0	0	0	0	0	0	0	0	0	0	1
994	2010-02-10	2010	2	Incubator	Alajuela	San Mateo	-	Cobb	1	-	0	0	0	0	0	0	0	0	0	0	0	0	0	0	0	0	0	0	1
995	15-02- 10	2010	2	Incubator	Alajuela	San Mateo	-	Cobb	1	-	0	0	0	0	0	0	0	0	0	0	0	0	0	0	0	0	0	0	1
996	2010-02-24	2010	2	-	Alajuela	Atenas	-	Isa Brown	1	-	0	0	0	0	0	0	0	0	0	0	0	0	0	0	0	0	0	0	1
997	2010-03-01	2010	3	Layer	Heredia	Barva	-	-	1	-	0	0	0	0	0	0	0	0	0	0	0	0	0	0	0	0	0	0	1
998	2010-03-04	2010	3	Reproduction	-	-	-	Cobb	1	-	0	0	0	0	0	0	0	0	0	0	1	1	0	0	0	0	0	0	0
999	2010-03-18	2010	3	Layer	Heredia	Barva	-	Dekalb White	1	-	0	0	0	0	0	0	0	0	0	0	0	0	0	0	0	0	0	0	1
1000	2010-03-19	2010	3	Layer	Heredia	Barva	-	Isa Brown	1	-	0	0	0	0	0	0	0	0	0	0	0	0	0	0	0	0	0	0	1
1001	2010-04-04	2010	4	-	Alajuela	Atenas	-	Isa Brown	1	-	1	5	0	0	1	1	0	0	0	0	0	0	0	0	0	0	0	0	0
1002	06-04-10a	2010	4	Incubator	Alajuela	San Mateo	-	-	1	-	1	1	0	0	0	0	0	0	0	0	0	0	0	0	0	0	0	0	0
1003	06-04-10b	2010	4	Incubator	Alajuela	San Mateo	-	-	1	-	0	0	0	0	0	0	0	0	0	0	0	0	0	0	0	0	0	0	1
1004	06-04-10c	2010	4	Incubator	Alajuela	San Mateo	-	-	1	-	0	0	0	0	0	0	0	0	0	0	0	0	0	0	0	0	0	0	1
1005	2010-04-16	2010	4	-	Alajuela	Alajuela	-	Cobb	1	-	0	0	0	0	0	0	0	0	0	0	1	2	0	0	0	0	0	0	0
1006	2010-05-16	2010	5	Reproduction	Alajuela	Alajuela	-	Cobb	1	-	0	0	0	0	1	1	0	0	0	0	0	0	0	0	0	0	0	0	0
1007	33-05-10	2010	5	Incubator	Alajuela	Atenas	-	-	1	-	0	0	0	0	0	0	0	0	0	0	0	0	0	0	0	0	0	0	1
1008	34-05-10	2010	5	Incubator	-	-	-	Isa Brown	1	-	0	0	0	0	0	0	0	0	0	0	0	0	0	0	0	0	0	0	1
1009	04-06-10a	2010	6	Incubator	Alajuela	San Mateo	-	Cobb	1	-	0	0	0	0	1	1	0	0	0	0	0	0	0	0	0	0	0	0	0
1010	04-06-10b	2010	6	Incubator	Alajuela	San Mateo	-	Cobb	1	-	0	0	0	0	0	0	0	0	0	0	0	0	0	0	0	0	0	0	1
1011	04-06-10c	2010	6	Incubator	Alajuela	San Mateo	-	Cobb	1	-	0	0	0	0	0	0	0	0	0	0	0	0	0	0	0	0	0	0	1
1012	2010-06-13	2010	6	-	-	-	-	-	1	-	0	0	1	1	0	0	0	0	0	0	0	0	0	0	0	0	0	0	0
1013	2010-06-16	2010	6	Incubator	-	-	-	Hy-Line	1	-	0	0	1	11	0	0	0	0	0	0	0	0	0	0	0	0	0	0	0
1014	2010-06-17	2010	6	-	-	-	-	-	1	-	0	0	1	1	0	0	0	0	0	0	0	0	0	0	0	0	0	0	0
1015	29a-06-10	2010	6	Broiler	-	-	-	-	12	-	0	0	1	5	0	0	0	0	0	0	0	0	0	0	0	0	0	0	0
1016	29b-06-10	2010	6	Broiler	-	-	-	-	12	-	0	0	1	5	0	0	0	0	0	0	0	0	0	0	0	0	0	0	0
1017	35-06-10	2010	6	Broiler	-	-	-	-	4	-	0	0	0	0	1	1	0	0	0	0	0	0	0	0	0	0	0	0	0
1018	36-06-10	2010	6	-	Alajuela	Alajuela	-	-	1	-	0	0	0	0	0	0	0	0	0	0	1	1	0	0	0	0	0	0	0
1019	2010-07-01	2010	7	-	Alajuela	Atenas	-	Isa Brown	1	-	0	0	0	0	0	0	0	0	0	0	0	0	0	0	0	0	0	0	1
1020	2010-07-16	2010	7	Layer	Heredia	Barva	-	-	1	-	0	0	0	0	0	0	0	0	0	0	0	0	0	0	0	0	0	0	1
1021	2010-08-28	2010	8	-	-	-	-	Cobb	1	-	1	1	0	0	0	0	0	0	0	0	0	0	0	0	0	0	0	0	0
1022	34-08-10	2010	8	Incubator	Alajuela	San Mateo	-	-	1	-	0	0	0	0	0	0	0	0	0	0	0	0	0	0	0	0	0	0	1
1023	35-08-10	2010	8	Incubator	Alajuela	San Mateo	-	-	1	-	0	0	0	0	0	0	0	0	0	0	0	0	0	0	0	0	0	0	1
1024	36-08-10	2010	8	Incubator	Alajuela	San Mateo	-	-	1	-	0	0	0	0	0	0	0	0	0	0	0	0	0	0	0	0	0	0	1
1025	37-08-10	2010	8	Incubator	Alajuela	San Mateo	-	-	1	-	1	1	0	0	0	0	0	0	0	0	0	0	0	0	0	0	0	0	0
1026	38-08-10	2010	8	Incubator	Alajuela	San Mateo	-	-	1	-	1	1	0	0	0	0	0	0	0	0	0	0	0	0	0	0	0	0	0
1027	47-08-10	2010	8	-	Alajuela	Atenas	-	Hy-Line	1	-	0	0	0	0	0	0	0	0	0	0	0	0	0	0	0	0	0	0	1
1028	53-08-10	2010	8	-	Alajuela	Atenas	-	Hy-Line	1	-	0	0	1	1	0	0	0	0	0	0	0	0	0	0	0	0	0	0	0
1029	2010-10-04	2010	10	-	Alajuela	Atenas	-	Hy-Line	1	-	0	0	0	0	0	0	0	0	0	0	0	0	0	0	0	0	0	0	1
1030	2010-10-18	2010	10	Reproduction	Alajuela	Alajuela	-	Cobb	1	-	1	13	0	0	0	0	0	0	0	0	0	0	0	0	0	0	0	0	0
1031	2010-11-01	2010	11	-	-	-	-	-	-	-	1	2	0	0	0	0	0	0	0	0	0	0	0	0	0	0	0	0	0
1032	04-12- 10a	2010	12	Broiler	Alajuela	San Mateo	-	-	1	-	0	0	0	0	0	0	0	0	0	0	0	0	0	0	0	0	0	0	1
1033	04-12- 10b	2010	12	Broiler	Alajuela	San Mateo	-	-	1	-	0	0	0	0	0	0	0	0	0	0	0	0	0	0	0	0	0	0	1
1034	04-12- 10c	2010	12	Broiler	Alajuela	San Mateo	-	-	1	-	0	0	0	0	0	0	0	0	0	0	0	0	0	0	0	0	0	0	1
1035	2010-12-06	2010	12	-	-	-	-	Isa Brown	1	-	0	0	0	0	0	0	0	0	0	0	0	0	0	0	0	0	0	0	1
1036	07-01-09-01	2009	1	-	Heredia	Barva	-	-	1	-	0	0	0	0	0	0	0	0	0	0	0	0	0	0	0	0	0	0	1
1037	12-01-09-01	2009	1	-	-	-	-	Cobb	1	Males	0	0	0	0	0	0	0	0	0	0	0	0	0	0	0	0	0	0	1
1038	13-01-09-01	2009	1	Layer	Heredia	Barva	-	-	1	-	0	0	0	0	0	0	0	0	0	0	0	0	0	0	0	0	0	0	1
1039	14-01-09-01	2009	1	-	Alajuela	Atenas	-	Isa Brown	1	-	0	0	1	2	0	0	0	0	0	0	0	0	0	0	0	0	0	0	0
1040	21-01-09-01	2009	1	Broiler	Alajuela	Atenas	-	Cobb	38	-	0	0	0	0	0	0	0	0	0	0	0	0	0	0	0	0	0	0	1
1041	28-01-09-01a	2009	1	Incubator	ALajuela	San Mateo	-	-	1	-	0	0	0	0	0	0	0	0	0	0	0	0	0	0	0	0	0	0	1
1042	28-01-09-01b	2009	1	Incubator	ALajuela	San Mateo	-	-	1	-	0	0	0	0	0	0	0	0	0	0	0	0	0	0	0	0	0	0	1
1043	28-01-09-01c	2009	1	Incubator	ALajuela	San Mateo	-	-	1	-	0	0	0	0	0	0	0	0	0	0	0	0	0	0	0	0	0	0	1
1044	03-02-09-02a	2009	2	-	Heredia	Barva	-	Isa Brown	1	Females	0	0	1	1	0	0	0	0	0	0	1	1	0	0	0	0	0	0	0
1045	03-02-09-02b	2009	2	-	Heredia	Barva	-	Isa Brown	1	Females	0	0	0	0	0	0	0	0	0	0	0	0	0	0	0	0	0	0	1
1046	03-02-09-02c	2009	2	-	Heredia	Barva	-	Isa Brown	1	Females	0	0	0	0	0	0	0	0	0	0	0	0	0	0	0	0	0	0	1
1047	03-02-09-02d	2009	2	-	Heredia	Barva	-	Isa Brown	1	Females	0	0	0	0	0	0	0	0	0	0	0	0	0	0	0	0	0	0	1
1048	06-02-09-01	2009	2	Broiler	Alajuela	Alajuela	-	Cobb	1	-	1	2	0	0	0	0	0	0	0	0	0	0	0	0	0	0	0	0	0
1049	04-03-09-01	2009	3	Reproduction	Heredia	Barva	-	-	1	-	0	0	0	0	0	0	0	0	1	10	1	2	0	0	0	0	0	0	0
1050	04-03-09-02a	2009	3	Broiler	Alajuela	Atenas	-	Cobb	1	-	0	0	0	0	0	0	0	0	0	0	0	0	0	0	0	0	0	0	1
1051	04-03-09-02b	2009	3	Broiler	Alajuela	Atenas	-	Cobb	1	-	0	0	0	0	0	0	0	0	0	0	0	0	0	0	0	0	0	0	1
1052	17-03-09-01	2009	3	Layer	Heredia	Barva	-	-	1	-	0	0	0	0	0	0	0	0	0	0	0	0	0	0	0	0	0	0	1
1053	03-04-09-01a	2009	4	Incubator	Alajuela	San Mateo	-	-	-	-	1	1	0	0	0	0	0	0	0	0	0	0	0	0	0	0	0	0	0
1054	03-04-09-01b	2009	4	Incubator	Alajuela	San Mateo	-	-	-	-	0	0	0	0	0	0	0	0	0	0	0	0	0	0	0	0	0	0	1
1055	03-04-09-01c	2009	4	Incubator	Alajuela	San Mateo	-	-	-	-	0	0	0	0	0	0	0	0	0	0	0	0	0	0	0	0	0	0	1
1056	21-04-09-01	2009	4	Broiler	Alajuela	Alajuela	-	Cobb	6	-	1	5	0	0	0	0	0	0	0	0	0	0	0	0	0	0	0	0	0
1057	28-04-09-01	2009	4	Layer	Heredia	Barva	-	Isa Brown	1	-	0	0	1	1	0	0	0	0	0	0	0	0	0	0	0	0	0	0	0
1058	30-04-09-02	2009	4	Layer	Heredia	Barva	-	Isa Brown	1	-	0	0	0	0	0	0	0	0	0	0	0	0	0	0	0	0	0	0	1
1059	18-05-09-01	2009	5	-	Alajuela	Atenas	-	Isa Brown	1	-	0	0	0	0	0	0	0	0	0	0	0	0	0	0	0	0	0	0	1
1060	20-05-09-01	2009	5	-	-	-	-	Cobb	5	-	0	0	0	0	0	0	0	0	0	0	0	0	0	0	0	0	0	0	1
1061	26-05-09-03a	2009	5	Broiler	Alajuela	San Mateo	-	Cobb	1	-	0	0	0	0	0	0	0	0	0	0	0	0	0	0	0	0	0	0	1
1062	26-05-09-03b	2009	5	Broiler	Alajuela	San Mateo	-	Cobb	1	-	0	0	0	0	0	0	0	0	0	0	0	0	0	0	0	0	0	0	1
1063	19-06-09-03	2009	6	Layer	Heredia	Barva	-	Isa Brown	1	-	0	0	0	0	0	0	0	0	0	0	0	0	0	0	0	0	0	0	1
1064	25-06-09-02	2009	6	Broiler	-	-	-	-	-	-	1	8	0	0	0	0	0	0	0	0	0	0	0	0	0	0	0	0	0
1065	28-07-09-05	2009	7	Incubator	Alajuela	San Mateo	-	-	1	-	0	0	0	0	0	0	0	0	0	0	0	0	0	0	0	0	0	0	1
1066	28-07-09-06	2009	7	Incubator	Alajuela	San Mateo	-	-	1	-	0	0	0	0	0	0	0	0	0	0	0	0	0	0	0	0	0	0	1
1067	28-07-09-07	2009	7	Incubator	Alajuela	San Mateo	-	-	1	-	0	0	0	0	0	0	0	0	0	0	0	0	0	0	0	0	0	0	1
1068	04-08-09-03	2009	8	-	Alajuela	Atenas	-	-	1	-	0	0	1	1	0	0	0	0	0	0	0	0	0	0	0	0	0	0	0
1069	06-08-09-01	2009	8	-	Alajuela	Alajuela	-	-	1	-	0	0	0	0	0	0	0	0	0	0	0	0	0	0	0	0	0	0	1
1070	01-09-09-01	2009	9	Layer	Heredia	Barva	-	-	1	-	0	0	0	0	0	0	0	0	0	0	0	0	0	0	0	0	0	0	1
1071	16-09-09-01	2009	9	-	-	-	-	-	1	-	0	0	0	0	0	0	0	0	0	0	0	0	0	0	0	0	0	0	1
1072	18-09-09-01	2009	9	Broiler	-	-	-	-	6	-	0	0	0	0	0	0	0	0	0	0	0	0	0	0	0	0	0	0	1
1073	18-09-09-02	2009	9	Broiler	-	-	-	-	6	-	1	10	0	0	0	0	0	0	0	0	0	0	0	0	0	0	0	0	0
1074	18-09-09-03	2009	9	Broiler	-	-	-	-	6	-	0	0	0	0	0	0	0	0	0	0	0	0	0	0	0	0	0	0	1
1075	24-09-09-01a	2009	9	-	-	-	-	-	1	-	0	0	0	0	0	0	0	0	0	0	0	0	0	0	0	0	0	0	1
1076	24-09-09-01b	2009	9	-	-	-	-	-	1	-	0	0	0	0	0	0	0	0	0	0	0	0	0	0	0	0	0	0	1
1077	24-09-09-01c	2009	9	-	-	-	-	-	1	-	0	0	0	0	0	0	0	0	0	0	0	0	0	0	0	0	0	0	1
1078	07-10-09-02	2009	10	-	Alajuela	Alajuela	-	Hubbard	1	-	0	0	0	0	0	0	0	0	0	0	0	0	0	0	0	0	0	0	1
1079	13-10-09-03	2009	10	Incubator	-	-	-	-	1	-	0	0	0	0	0	0	0	0	0	0	0	0	0	0	0	0	0	0	1
1080	20-10-09-01	2009	10	-	Alajuela	Atenas	-	-	1	-	0	0	0	0	0	0	0	0	0	0	0	0	0	0	0	0	0	0	1
1081	09-11-09-01	2009	11	-	Alajuela	Atenas	-	-	1	-	0	0	0	0	0	0	0	0	0	0	0	0	0	0	0	0	0	0	1
1082	13-11-09-01	2009	11	Reproduction	Alajuela	Alajuela	-	-	1	-	0	0	0	0	0	0	0	0	0	0	1	1	0	0	0	0	0	0	0
1083	26-11-09-01	2009	11	Reproduction	Heredia	Barva	-	-	1	Females	1	1	0	0	0	0	0	0	0	0	0	0	0	0	0	0	0	0	0
1084	26-11-09-03	2009	11	-	-	-	-	-	1	-	0	0	0	0	0	0	0	0	0	0	0	0	0	0	0	0	0	0	1
1085	27-11-09-01	2009	11	-	-	-	-	Isa Brown	1	-	0	0	0	0	0	0	0	0	0	0	0	0	0	0	0	0	0	0	1
1086	02-12-09-04a	2009	12	Incubator	Alajuela	San Mateo	-	-	1	-	1	9	0	0	0	0	0	0	0	0	0	0	0	0	0	0	0	0	0
1087	02-12-09-04b	2009	12	Incubator	Alajuela	San Mateo	-	-	1	-	1	3	0	0	0	0	0	0	0	0	0	0	0	0	0	0	0	0	0
1088	02-12-09-06	2009	12	Incubator	Alajuela	San Mateo	-	Isa Brown	1	-	0	0	0	0	0	0	0	0	0	0	0	0	0	0	0	0	0	0	1
1089	07-03-08-01	2008	3	-	Alajuela	Alajuela	-	Hy-Line	-	-	0	0	0	0	0	0	0	0	0	0	0	0	0	0	0	0	0	0	1
1090	03-04-08-01	2008	4	-	-	-	-	-	-	-	1	1	0	0	0	0	0	0	0	0	0	0	0	0	0	0	0	0	0
1091	08-04-08-01	2008	4	Incubator	Alajuela	San Mateo	-	-	0	-	0	0	0	0	0	0	0	0	0	0	0	0	0	0	0	0	0	0	1
1092	18-04-08-04	2008	4	-	Alajuela	Atenas	-	Isa Brown	1	-	0	0	0	0	0	0	0	0	0	0	0	0	0	0	0	0	0	0	1
1093	14-05-08-01	2008	5	-	Heredia	Barva	-	-	1	-	0	0	0	0	0	0	0	0	0	0	0	0	0	0	0	0	0	0	1
1094	08-05-08-01	2008	5	-	Alajuela	Atenas	-	-	7	-	1	1	0	0	0	0	0	0	0	0	0	0	0	0	0	0	0	0	0
1095	23-05-08-02	2008	5	-	-	-	-	Hy-Line	1	-	1	14	0	0	0	0	0	0	0	0	0	0	0	0	0	0	0	0	0
1096	28-05-08-02	2008	5	-	Alajuela	Atenas	-	Hy-Line	1	-	0	0	0	0	0	0	0	0	0	0	1	1	0	0	0	0	0	0	0
1097	08-09-08-01	2008	8	-	Heredia	Barva	-	-	1	-	0	0	0	0	0	0	0	0	0	0	0	0	0	0	0	0	0	0	1
1098	11-08-08-01	2008	8	Layer	Alajuela	Atenas	-	Hy-Line	1	-	1	3	0	0	1	1	0	0	0	0	0	0	0	0	0	0	0	0	0
1099	13-08-08-02	2008	8	Broiler	Alajuela	San Carlos	-	-	23	-	0	0	0	0	0	0	0	0	0	0	1	4	0	0	0	0	0	0	0
1100	18-08-08-01	2008	8	Broiler	Heredia	Barva	-	-	1	-	1	4	0	0	0	0	0	0	0	0	0	0	0	0	0	0	0	0	0
1101	03-09-08-01	2008	9	-	Alajuela	Atenas	-	-	1	-	1	24	0	0	0	0	0	0	0	0	0	0	0	0	0	0	0	0	0
1102	16-09-08-01	2008	9	-	-	-	-	Hy-Line	1	-	1	4	0	0	1	1	0	0	0	0	0	0	0	0	0	0	0	0	0
1103	19-09-08-04	2008	9	-	-	-	-	Hy-Line	1	-	1	3	0	0	0	0	0	0	0	0	0	0	0	0	0	0	0	0	0
1104	09-10-08-06	2008	10	Broiler	Alajuela	Alajuela	-	Cobb	1	-	0	0	0	0	0	0	0	0	0	0	0	0	0	0	0	0	0	0	1
1105	14-10-08-02a	2008	10	Incubator	Alajuela	San Mateo	-	Cobb	1	-	1	1	0	0	0	0	0	0	0	0	0	0	0	0	0	0	0	0	0
1106	14-10-08-02b	2008	10	Incubator	Alajuela	San Mateo	-	Cobb	1	-	1	1	0	0	0	0	0	0	0	0	0	0	0	0	0	0	0	0	0
1107	14-10-08-03	2008	10	Broiler	-	-	-	Cobb	7	-	1	1	0	0	0	0	0	0	0	0	0	0	0	0	0	0	0	0	0
1108	17-10-08-01a	2008	10	Reproduction	-	-	-	Cobb	1	Males	0	0	0	0	0	0	0	0	0	0	0	0	0	0	0	0	0	0	1
1109	17-10-08-01b	2008	10	Reproduction	-	-	-	Cobb	1	Females	0	0	0	0	0	0	0	0	0	0	0	0	0	0	0	0	0	0	1
1110	28-10-08-01	2008	10	-	Heredia	Barva	-	Isa Brown	1	-	0	0	0	0	0	0	0	0	0	0	1	1	0	0	0	0	0	0	0
1111	28-10-08-02	2008	10	-	-	-	-	Isa Brown	1	-	0	0	0	0	0	0	0	0	0	0	1	1	0	0	0	0	0	0	0
1112	05-11-08-02	2008	11	-	Heredia	Barva	-	-	1	-	0	0	0	0	0	0	0	0	0	0	0	0	0	0	0	0	0	0	1
1113	04-09-08-01	2008	9	-	Alajuela	Palmares	-	-	2	-	0	0	0	0	0	0	0	0	0	0	0	0	0	0	0	0	0	0	1
